# Supplementary material for: Higher socioeconomic status does not predict decreased prosocial behavior in a field experiment
Source: Nat Commun. 2021 Jul 12;12:4266. doi: 10.1038/s41467-021-24519-5 (PMC8275767; doi:10.1038/s41467-021-24519-5)
Supplement: Supplementary file 4 — Supplementary Data 1 [file 41467_2021_24519_MOESM4_ESM.xlsx]

## Sheet: Sheet1
rich	poor	treatment	dutch	money	code	fake	delivered	return	returndate	mailcompany	distjoost	distmailbox	street	secondhalf	density	entrance	neighbour	neighbourfixed	rich_money	poor_money	class	money5	cheque5	nondutch	days	neighborhood	gini
0	1	3	1	0	8531001	1	10/7/2013	1	10/9/2013	1	3.3	2	1	0	0.375	3	0	0	0	0	Lower Class	0	1	0	2	Abdij- en Torenbuurt	0.22
0	1	1	1	1	VA5918872241		10/7/2013	1	10/9/2013	0	3.3	2	1	0	0.375	3	0	0	0	1	Lower Class	1	0	0	2	Abdij- en Torenbuurt	0.22
0	1	2	1	1	U33748283426		10/7/2013	1	4/15/2014	1	3.3	2	1	0	0.375	3	0	0	0	1	Lower Class	0	0	0	190	Abdij- en Torenbuurt	0.22
0	1	6					10/15/2014	1	21-0ct-14			0.2	1												6	Abdij- en Torenbuurt	0.22
0	1	4	1	0	8531002	1	10/7/2013	1	10/8/2013	1	3.3	2	1	0	0.375	3	1	1	0	0	Lower Class	0	0	0	1	Abdij- en Torenbuurt	0.22
0	1	1	1	1	NA3532474099		10/7/2013	0			3.3	2	1	0	0.375	3	1	1	0	1	Lower Class	1	0	0		Abdij- en Torenbuurt	0.22
0	1	4	1	0	8531004	0	10/7/2013	1	10/21/2013	1	3.3	2	1	0	0.375	3	0	0	0	0	Lower Class	0	0	0	14	Abdij- en Torenbuurt	0.22
0	1	1	1	1	NA5936695759		10/9/2013	0			3.3	2	1	0	0.375	3	0	0	0	1	Lower Class	1	0	0		Abdij- en Torenbuurt	0.22
0	1	3	1	0	8531003	0	10/7/2013	1	10/15/2013	1	3.3	2	1	0	0.375	3	0	0	0	0	Lower Class	0	1	0	8	Abdij- en Torenbuurt	0.22
0	1	6					10/15/2014	1	21-0ct-14			0.2	1												6	Abdij- en Torenbuurt	0.22
0	1	2	1	1	D01202368666		10/9/2013	0			3.3	2	1	0	0.375	3	0	0	0	1	Lower Class	0	0	0		Abdij- en Torenbuurt	0.22
0	1	3	1	0	8531005	1	10/9/2013	1	10/10/2013	1	3.3	2	1	0	0.375	3	0	0	0	0	Lower Class	0	1	0	1	Abdij- en Torenbuurt	0.22
0	1	4	1	0	8531006	1	10/9/2013	0			3.3	2	1	0	0.375	3	0	0	0	0	Lower Class	0	0	0		Abdij- en Torenbuurt	0.22
0	1	2	1	1	D01202368657		10/9/2013	0			3.3	2	1	0	0.375	3	0	0	0	1	Lower Class	0	0	0		Abdij- en Torenbuurt	0.22
0	1	2	1	1	D01202368675		10/7/2013	0			3.3	2	1	0	0.375	3	0	0	0	1	Lower Class	0	0	0		Abdij- en Torenbuurt	0.22
0	1	1	1	1	SA2079667499		10/9/2013	1	10/10/2013	1	3.3	2	1	0	0.375	3	0	0	0	1	Lower Class	1	0	0	1	Abdij- en Torenbuurt	0.22
0	1	3	1	0	8531007	0	10/9/2013	0			3.3	2	1	0	0.375	3	0	0	0	0	Lower Class	0	1	0		Abdij- en Torenbuurt	0.22
0	1	6					10/15/2014	1	21-0ct-14			0.2	1												6	Abdij- en Torenbuurt	0.22
0	1	4	1	0	8531008	0	10/9/2013	1	10/11/2013	0	3.6	4	2	0	0.375	3	0	0	0	0	Lower Class	0	0	0	2	Abdij- en Torenbuurt	0.22
0	1	1	1	1	NA4140299863		10/14/2013	0			3.6	4	2	0	0.375	3	0	0	0	1	Lower Class	1	0	0		Abdij- en Torenbuurt	0.22
0	1	2	1	1	X17581582028		10/14/2013	0			3.6	4	2	0	0.375	3	0	0	0	1	Lower Class	0	0	0		Abdij- en Torenbuurt	0.22
0	1	4	1	0	8531010	1	10/14/2013	1	10/18/2013	1	3.6	4	2	0	0.375	3	1	1	0	0	Lower Class	0	0	0	4	Abdij- en Torenbuurt	0.22
0	1	3	1	0	8531009	1	10/14/2013	0			3.6	4	2	0	0.375	3	1	1	0	0	Lower Class	0	1	0		Abdij- en Torenbuurt	0.22
0	1	1	1	1	U56613909632		10/14/2013	0			3.6	4	2	0	0.375	3	0	0	0	1	Lower Class	1	0	0		Abdij- en Torenbuurt	0.22
0	1	4	1	0	8531012	0	10/14/2013	0			3.6	4	2	0	0.375	3	0	0	0	0	Lower Class	0	0	0		Abdij- en Torenbuurt	0.22
0	1	6					10/15/2014	0				0.2	2													Abdij- en Torenbuurt	0.22
0	1	2	1	1	U63242877344		10/14/2013	0			3.6	4	2	0	0.375	3	0	0	0	1	Lower Class	0	0	0		Abdij- en Torenbuurt	0.22
0	1	3	1	0	8531011	0	10/14/2013	0			3.6	4	2	0	0.375	3	0	0	0	0	Lower Class	0	1	0		Abdij- en Torenbuurt	0.22
0	1	3	1	0	8531005	1	10/16/2013	0			3.6	4	2	0	0.375	3	0	0	0	0	Lower Class	0	1	0		Abdij- en Torenbuurt	0.22
0	1	1	1	1	NA2038897135		10/16/2013	0			3.6	4	2	0	0.375	3	0	0	0	1	Lower Class	1	0	0		Abdij- en Torenbuurt	0.22
0	1	2	1	1	H29008453428		10/16/2013	0			3.6	4	2	0	0.375	3	0	0	0	1	Lower Class	0	0	0		Abdij- en Torenbuurt	0.22
0	1	6					10/15/2014	1	22-Oct-14			0.4	2												7	Abdij- en Torenbuurt	0.22
0	1	4	1	0	8531017	0	10/22/2013	1	10/25/2013	1	3.6	4	2	0	0.375	3	1	1	0	0	Lower Class	0	0	0	3	Abdij- en Torenbuurt	0.22
0	1	2	1	1	P27293954095		10/22/2013	1	10/25/2013	1	3.6	4	2	0	0.375	3	0	0	0	1	Lower Class	0	0	0	3	Abdij- en Torenbuurt	0.22
0	1	1	1	1	X33356287577		10/22/2013	0			3.6	4	2	0	0.375	3	0	0	0	1	Lower Class	1	0	0		Abdij- en Torenbuurt	0.22
0	1	4	1	0	8531002	1	10/16/2013	0			3.6	4	2	0	0.375	3	0	0	0	0	Lower Class	0	0	0		Abdij- en Torenbuurt	0.22
0	1	1	1	1	VA5918872241		10/22/2013	0			3.6	4	2	0	0.375	3	1	1	0	1	Lower Class	1	0	0		Abdij- en Torenbuurt	0.22
0	1	4	1	0	8531015	1	10/22/2013	1	10/30/2013	0	3.6	4	2	0	0.375	3	0	0	0	0	Lower Class	0	0	0	8	Abdij- en Torenbuurt	0.22
0	1	3	1	0	8531014	1	10/22/2013	1	10/23/2013	1	3.6	4	2	0	0.375	3	1	1	0	0	Lower Class	0	1	0	1	Abdij- en Torenbuurt	0.22
0	1	1	1	1	VA2610013988		10/24/2013	0			3.6	4	2	0	0.375	3	0	0	0	1	Lower Class	1	0	0		Abdij- en Torenbuurt	0.22
0	1	2	1	1	P27984087469		10/24/2013	0			3.6	4	2	0	0.375	3	1	1	0	1	Lower Class	0	0	0		Abdij- en Torenbuurt	0.22
0	1	3	1	0	8531016	0	10/22/2013	0			3.6	4	2	0	0.375	3	1	1	0	0	Lower Class	0	1	0		Abdij- en Torenbuurt	0.22
0	1	3	1	0	8531001	1	10/24/2013	0			3.6	4	2	0	0.375	3	1	1	0	0	Lower Class	0	1	0		Abdij- en Torenbuurt	0.22
0	1	1	1	1	P15544573417		10/24/2013	1	12/21/2013	0	3.6	4	2	0	0.375	3	0	0	0	1	Lower Class	1	0	0	58	Abdij- en Torenbuurt	0.22
0	1	4	0	0	8531018	1	10/24/2013	0			3.6	4	2	0	0.375	3	0	0	0	0	Lower Class	0	0	1		Abdij- en Torenbuurt	0.22
0	1	2	1	1	X15463160993		10/22/2013	1	10/28/2013	0	3.6	4	2	0	0.375	3	0	0	0	1	Lower Class	0	0	0	6	Abdij- en Torenbuurt	0.22
0	1	2	1	1	U53840127677		10/24/2013	1	10/28/2013	0	3.6	4	2	0	0.375	3	0	0	0	1	Lower Class	0	0	0	4	Abdij- en Torenbuurt	0.22
0	1	4	1	0	8531019	0	10/24/2013	1	10/26/2013	0	3.6	4	2	0	0.375	3	1	1	0	0	Lower Class	0	0	0	2	Abdij- en Torenbuurt	0.22
0	1	3	1	0	8531003	0	10/24/2013	1	10/26/2013	1	3.6	4	2	0	0.375	3	0	0	0	0	Lower Class	0	1	0	2	Abdij- en Torenbuurt	0.22
0	1	1	1	1	ZB5300114469		10/24/2013	0			3.6	4	2	0	0.375	3	1	1	0	1	Lower Class	1	0	0		Abdij- en Torenbuurt	0.22
0	1	3	1	0	8531020	1	10/24/2013	1	10/26/2013	1	3.6	4	2	0	0.375	3	0	0	0	0	Lower Class	0	1	0	2	Abdij- en Torenbuurt	0.22
0	1	2	1	1	U78913297787		10/24/2013	0			3.6	4	2	0	0.375	3	1	1	0	1	Lower Class	0	0	0		Abdij- en Torenbuurt	0.22
0	1	4	1	0	8531021	1	10/24/2013	1	1/29/2014	1	3.6	4	2	0	0.375	3	1	1	0	0	Lower Class	0	0	0	97	Abdij- en Torenbuurt	0.22
0	1	6					10/15/2014	1	22-Oct-14			0.4	2												7	Abdij- en Torenbuurt	0.22
0	1	3	1	0	8531013	0	10/16/2013	0			3.4	2	3	0	0.125	1	0	0	0	0	Lower Class	0	1	0		Abdij- en Torenbuurt	0.22
0	1	3	1	0	8531024	0	10/29/2013	1	11/4/2013	1	3.4	2	3	0	0.375	3	1	1	0	0	Lower Class	0	1	0	6	Abdij- en Torenbuurt	0.22
0	1	1	1	1	NA5839436719		11/1/2013	0			3.4	2	3	0	0.375	3	1	1	0	1	Lower Class	1	0	0		Abdij- en Torenbuurt	0.22
0	1	2	1	1	X18110437868		10/29/2013	1	10/29/2013	0	3.4	2	3	0	0.375	3	0	0	0	1	Lower Class	0	0	0	0	Abdij- en Torenbuurt	0.22
0	1	1	1	1	P22164788233		10/29/2013	0			3.4	2	3	0	0.375	3	1	1	0	1	Lower Class	1	0	0		Abdij- en Torenbuurt	0.22
0	1	6					10/15/2014	1	21-0ct-14			0.2	3												6	Abdij- en Torenbuurt	0.22
0	1	2	1	1	U42657304829		10/29/2013	0			3.4	2	3	0	0.375	3	0	0	0	1	Lower Class	0	0	0		Abdij- en Torenbuurt	0.22
0	1	1	0	1	NA5232420262		10/29/2013	1	11/5/2013	0	3.4	2	3	0	0.375	3	0	0	0	1	Lower Class	1	0	1	7	Abdij- en Torenbuurt	0.22
0	1	3	1	0	8531029	1	11/1/2013	1	12/11/2013	0	3.4	2	3	0	0.375	3	0	0	0	0	Lower Class	0	1	0	40	Abdij- en Torenbuurt	0.22
0	1	4	0	0	8531025	0	10/29/2013	0			3.4	2	3	0	0.375	3	0	0	0	0	Lower Class	0	0	1		Abdij- en Torenbuurt	0.22
0	1	4	1	0	8531023	1	10/29/2013	0			3.4	2	3	0	0.375	3	0	0	0	0	Lower Class	0	0	0		Abdij- en Torenbuurt	0.22
0	1	2	1	1	F01082480339		11/1/2013	0			3.4	2	3	0	0.375	3	0	0	0	1	Lower Class	0	0	0		Abdij- en Torenbuurt	0.22
0	1	3	1	0	8531026	1	10/29/2013	1	11/2/2013	1	3.4	2	3	0	0.375	3	0	0	0	0	Lower Class	0	1	0	4	Abdij- en Torenbuurt	0.22
0	1	1	1	1	NA3739803445		10/29/2013	1	11/1/2013	1	3.4	2	3	0	0.375	3	0	0	0	1	Lower Class	1	0	0	3	Abdij- en Torenbuurt	0.22
0	1	3	1	0	8531027	0	10/29/2013	0			3.4	2	3	0	0.375	3	1	1	0	0	Lower Class	0	1	0		Abdij- en Torenbuurt	0.22
0	1	6					10/15/2014	1	28-Oct-14			0.2	3												13	Abdij- en Torenbuurt	0.22
0	1	2	1	1	L40181045828		10/29/2013	0			3.4	2	3	0	0.375	3	0	0	0	1	Lower Class	0	0	0		Abdij- en Torenbuurt	0.22
0	1	4	1	0	8531028	0	10/29/2013	0			3.4	2	3	0	0.375	3	1	1	0	0	Lower Class	0	0	0		Abdij- en Torenbuurt	0.22
0	1	1	1	1	P15006092473		11/1/2013	0			3.2	1	4	0	0.375	3	0	0	0	1	Lower Class	1	0	0		Abdij- en Torenbuurt	0.22
0	1	6					10/15/2014	1	17-Oct-14			0.1	4												2	Abdij- en Torenbuurt	0.22
0	1	3	1	0	8531031	0	11/1/2013	1	11/4/2013	1	3.2	1	4	0	0.375	3	0	0	0	0	Lower Class	0	1	0	3	Abdij- en Torenbuurt	0.22
0	1	1	1	1	UE3165887024		11/1/2013	0			3.2	1	4	0	0.375	3	0	0	0	1	Lower Class	1	0	0		Abdij- en Torenbuurt	0.22
0	1	4	1	0	8531034	1	11/1/2013	1	11/7/2013	0	3.2	1	4	0	0.375	3	0	0	0	0	Lower Class	0	0	0	6	Abdij- en Torenbuurt	0.22
0	1	2	1	1	F01012545704		11/1/2013	0			3.2	1	4	0	0.375	3	0	0	0	1	Lower Class	0	0	0		Abdij- en Torenbuurt	0.22
0	1	3	1	0	8531033	1	11/1/2013	1	11/5/2013	1	3.2	1	4	0	0.375	3	0	0	0	0	Lower Class	0	1	0	4	Abdij- en Torenbuurt	0.22
0	1	2	1	1	X30889086653		11/6/2013	0			3.2	1	4	1	0.375	3	0	0	0	1	Lower Class	0	0	0		Abdij- en Torenbuurt	0.22
0	1	3	1	0	8531635	0	11/6/2013	1	12/23/2013	1	3.2	1	4	1	0.375	3	0	0	0	0	Lower Class	0	1	0	47	Abdij- en Torenbuurt	0.22
0	1	1	1	1	UC4162468186		11/6/2013	0			3.2	1	4	1	0.375	3	0	0	0	1	Lower Class	1	0	0		Abdij- en Torenbuurt	0.22
0	1	2	1	1	P05731902388		11/1/2013	1	1/21/2014	1	3.2	1	4	0	0.375	3	0	0	0	1	Lower Class	0	0	0	81	Abdij- en Torenbuurt	0.22
0	1	4	1	0	8531636	0	11/6/2013	0			3.2	1	4	1	0.375	3	0	0	0	0	Lower Class	0	0	0		Abdij- en Torenbuurt	0.22
0	1	1	1	1	L10050489383		11/6/2013	1	11/7/2013	0	3.2	1	4	1	0.375	3	0	0	0	1	Lower Class	1	0	0	1	Abdij- en Torenbuurt	0.22
0	1	2	1	1	U46642844309		11/6/2013	0			3.2	1	4	1	0.375	3	0	0	0	1	Lower Class	0	0	0		Abdij- en Torenbuurt	0.22
0	1	4	1	0	8531030	1	11/1/2013	0			3.2	1	4	0	0.375	3	1	1	0	0	Lower Class	0	0	0		Abdij- en Torenbuurt	0.22
0	1	4	1	0	8531032	0	11/1/2013	1	11/14/2013	1	3.2	1	4	0	0.375	3	0	0	0	0	Lower Class	0	0	0	13	Abdij- en Torenbuurt	0.22
0	1	1	1	1	H00190302426		10/16/2013	0			2.9	5	14	0	0.166667	1	0	0	0	1	Lower Class	1	0	0		Westermarkt	0.23
0	1	4	1	0	8531008	0	10/16/2013	0			2.9	5	14	0	0.166667	1	0	0	0	0	Lower Class	0	0	0		Westermarkt	0.23
0	1	6					10/15/2014	0				0.5	14													Westermarkt	0.23
0	1	2	1	1	P27053347627		10/16/2013	1	10/21/2013	0	2.9	5	14	0	0.166667	1	0	0	0	1	Lower Class	0	0	0	5	Westermarkt	0.23
0	1	6					10/15/2014	0				0.5	14													Westermarkt	0.23
1	0	6					10/15/2014	1	4-Nov-14			1.1	15												20	Bosscheweg
1	0	6					10/15/2014	0				0.9	15													Bosscheweg
1	0	3	1	0	8532009	1	10/14/2013	1	10/16/2013	1	2.1	9	15	0	0.363636		0	0	0	0	Upper Class	0	1	0	2	Bosscheweg
1	0	3	1	0	8532001	1	10/7/2013	0			2	9	15	0	0.363636		0	0	0	0	Upper Class	0	1	0		Bosscheweg
1	0	2	1	1	L24520616798		10/7/2013	1	10/9/2013	1	2.5	11	15	0	0.363636		0	0	1	0	Upper Class	0	0	0	2	Bosscheweg
1	0	2	1	1	X19638348104		10/14/2013	0			2.1	8	15	0	0.363636		0	0	1	0	Upper Class	0	0	0		Bosscheweg
1	0	1	1	1	NA2540265544		10/7/2013	1	10/9/2013	1	2	8	15	0	0.363636		0	0	1	0	Upper Class	1	0	0	2	Bosscheweg
1	0	6					10/15/2014	1	21-Oct-14			0.8	15												6	Bosscheweg
1	0	4	1	0	8532010	1	10/14/2013	1	10/15/2013	0	2	8	15	0	0.363636		0	0	0	0	Upper Class	0	0	0	1	Bosscheweg
1	0	4	1	0	8532008	0	10/9/2013	0			1.9	7	15	0	0.363636		1	0	0	0	Upper Class	0	0	0		Bosscheweg
1	0	4	1	0	8532006	1	10/9/2013	1	10/10/2013	1	1.9	7	15	0	0.363636		1	0	0	0	Upper Class	0	0	0	1	Bosscheweg
1	0	4	1	0	8532012	0	10/14/2013	1	10/16/2013	0	1.9	7	15	0	0.363636		1	0	0	0	Upper Class	0	0	0	2	Bosscheweg
1	0	4	1	0	8532004	0	10/7/2013	1	10/15/2013	1	1.8	7	15	0	0.363636		0	0	0	0	Upper Class	0	0	0	8	Bosscheweg
1	0	1	1	1	NA4037336902		10/14/2013	1	1/6/2015	0	2.6	10	15	0	0.363636		1	0	1	0	Upper Class	1	0	0	449	Bosscheweg
1	0	3	1	0	8532003	0	10/7/2013	1	10/10/2013	1	2.5	10	15	0	0.363636		1	0	0	0	Upper Class	0	1	0	3	Bosscheweg
1	0	6					10/15/2014	1	17-Oct-14			1	15												3	Bosscheweg
1	0	6					10/15/2014	1	28-0ct-14			1	15												13	Bosscheweg
1	0	6					10/15/2014	0				1	15													Bosscheweg
1	0	3	1	0	8532005	1	10/9/2013	1	10/12/2013	1	2.5	10	15	0	0.363636		0	0	0	0	Upper Class	0	1	0	3	Bosscheweg
1	0	3	1	0	8532007	0	10/9/2013	1	10/11/2013	1	2.6	11	15	0	0.363636		0	0	0	0	Upper Class	0	1	0	2	Bosscheweg
1	0	1	1	1	NA2038897135		10/9/2013	1	10/10/2013	0	2.5	10	15	0	0.363636		1	0	1	0	Upper Class	1	0	0	1	Bosscheweg
1	0	3	1	0	8532011	0	10/14/2013	1	10/16/2013	1	2.5	10	15	0	0.363636		1	0	0	0	Upper Class	0	1	0	2	Bosscheweg
1	0	6					10/15/2014	1	17-Oct-14			1	15												2	Bosscheweg
1	0	1	1	1	SA2079667499		10/16/2013	1	10/16/2013	0	2.4	10	15	0	0.363636		1	1	1	0	Upper Class	1	0	0	0	Bosscheweg
1	0	2	1	1	L25120627034		10/9/2013	1	10/16/2013	0	2.4	10	15	0	0.363636		1	1	1	0	Upper Class	0	0	0	7	Bosscheweg
1	0	1	1	1	NA3739803445		10/7/2013	1	10/9/2013	0	2	10	15	0	0.363636		1	0	1	0	Upper Class	1	0	0	2	Bosscheweg
1	0	1	1	1	H00190302426		10/9/2013	1	10/10/2013	0	2.4	10	15	0	0.363636		1	0	1	0	Upper Class	1	0	0	1	Bosscheweg
1	0	2	1	1	P19453586374		10/9/2013	1	11/4/2013	0	2.3	10	15	0	0.363636		1	0	1	0	Upper Class	0	0	0	26	Bosscheweg
1	0	2	1	1	X21010629296		10/14/2013	0			2.3	10	15	0	0.363636		1	0	1	0	Upper Class	0	0	0		Bosscheweg
1	0	4	1	0	8532002	1	10/7/2013	0			2	10	15	0	0.363636		1	0	0	0	Upper Class	0	0	0		Bosscheweg
1	0	2	1	1	U56622105815		10/7/2013	0			2.2	9	15	0	0.363636		1	0	1	0	Upper Class	0	0	0		Bosscheweg
1	0	6					10/15/2014	0				1.1	15													Bosscheweg
1	0	1	1	1	VA2610013988		10/14/2013	1	10/16/2013	1	2.1	9	15	0	0.363636		0	0	1	0	Upper Class	1	0	0	2	Bosscheweg
1	0	6					10/15/2014	1	17-Oct-14			0.9	15												2	Bosscheweg
1	0	2	1	1	U35890363859		10/22/2013	0			3.3	1	16	0	0.27		1	0	1	0	Upper Class	0	0	0		Notredame	0.3
1	0	3	1	0	8532003	0	10/16/2013	1	10/18/2013	0	3.4	1	16	0	0.27		1	0	0	0	Upper Class	0	1	0	2	Notredame	0.3
1	0	2	1	1	P27053347627		10/24/2013	1	10/29/2013	1	3.5	1	16	0	0.27		1	0	1	0	Upper Class	0	0	0	5	Notredame	0.3
1	0	3	1	0	8532020	0	10/29/2013	1	10/29/2013	0	3.5	1	16	0	0.27		1	0	0	0	Upper Class	0	1	0	0	Notredame	0.3
1	0	2	1	1	L31802493236		10/24/2013	1	10/25/2013	0	3.6	1	16	0	0.25		1	0	1	0	Upper Class	0	0	0	1	Kastelenbuurt Zuid	0.34
1	0	4	1	0	8532015	1	10/22/2013	1	10/26/2013	1	3.6	1	16	0	0.25		1	1	0	0	Upper Class	0	0	0	4	Kastelenbuurt Zuid	0.34
1	0	1	1	1	X19400252177		10/24/2013	1	10/29/2013	0	3.6	1	16	0	0.25		1	1	1	0	Upper Class	1	0	0	5	Kastelenbuurt Zuid	0.34
1	0	3	1	0	8532005	1	10/16/2013	1	10/16/2013	0	3.6	1	16	0	0.25		0	0	0	0	Upper Class	0	1	0	0	Kastelenbuurt Zuid	0.34
1	0	2	1	1	T37884379281		10/29/2013	1	11/1/2013	0	3.7	1	16	0	0.25		0	0	1	0	Upper Class	0	0	0	3	Kastelenbuurt Zuid	0.34
1	0	4	1	0	8532025	0	10/29/2013	0			3.3	1	16	0	0.56		0	0	0	0	Upper Class	0	0	0		Kastelenbuurt Zuid	0.34
1	0	3	1	0	8532022	1	10/29/2013	1	10/31/2013	1	3.3	1	16	0	0.56		1	0	0	0	Upper Class	0	1	0	2	Kastelenbuurt Zuid	0.34
1	0	1	1	1	P06514297894		10/22/2013	1	10/29/2013	1	3.4	1	16	0	0.56		1	0	1	0	Upper Class	1	0	0	7	Kastelenbuurt Zuid	0.34
1	0	6					10/15/2014	0				0.1	16													Kastelenbuurt Zuid	0.34
1	0	4	1	0	8532004	0	10/24/2013	1	10/25/2013	1	3.4	1	16	0	0.56		1	0	0	0	Upper Class	0	0	0	1	Kastelenbuurt Zuid	0.34
1	0	2	1	1	P27293954095		10/29/2013	1	10/31/2013	0	3.4	1	16	0	0.56		1	0	1	0	Upper Class	0	0	0	2	Kastelenbuurt Zuid	0.34
1	0	4	1	0	8532006	1	10/16/2013	1	10/24/2013	1	3.5	1	16	0	0.56		0	0	0	0	Upper Class	0	0	0	8	Burgemeesterbuurt	0.35
1	0	3	1	0	8532018	1	10/24/2013	0			4.1	1	16	0	0.4		0	0	0	0	Upper Class	0	1	0		Kastelenbuurt Zuid	0.34
1	0	1	1	1	NA3739803445		10/24/2013	1	10/25/2013	0	3.5	2	16	0	0.56		1	0	1	0	Upper Class	1	0	0	1	Burgemeesterbuurt	0.35
1	0	1	1	1	P14853298177		11/1/2013	1	11/4/2013	1	3.6	2	16	0	0.56		1	0	1	0	Upper Class	1	0	0	3	Burgemeesterbuurt	0.35
1	0	4	1	0	8532023	1	10/29/2013	1	11/1/2013	1	3.6	2	16	0	0.56		1	0	0	0	Upper Class	0	0	0	3	Burgemeesterbuurt	0.35
1	0	4	1	0	8532019	1	10/24/2013	1	10/29/2013	1	3.7	2	16	0	0.56		1	0	0	0	Upper Class	0	0	0	5	Burgemeesterbuurt	0.35
1	0	2	1	1	U49920651788		10/22/2013	1	10/23/2013	1	4.4	3	16	0	0.4		0	0	1	0	Upper Class	0	0	0	1	Kastelenbuurt Zuid	0.34
1	0	3	1	0	8532005	1	10/24/2013	1	10/30/2013	0	3.8	3	16	0	0.37		0	0	0	0	Upper Class	0	1	0	6	Zorgvlied	0.35
1	0	1	1	1	VA7469975828		10/24/2013	1	10/24/2013	0	4.7	3	16	0	0.33		0	0	1	0	Upper Class	1	0	0	0	Zorgvlied	0.35
1	0	4	1	0	8532021	0	10/29/2013	1	11/4/2013	1	3.9	3	16	0	0.37		0	0	0	0	Upper Class	0	0	0	6	Zorgvlied	0.35
1	0	6					10/15/2014	1	16-Oct-14			0.3	16												1	Zorgvlied	0.35
1	0	2	1	1	U62908890494		10/24/2013	1	10/28/2013	0	4.9	3	16	0	0.33		0	0	1	0	Upper Class	0	0	0	4	Zorgvlied	0.35
1	0	1	1	1	VA1623144386		10/29/2013	0			3.9	3	16	0	0.37		1	0	1	0	Upper Class	1	0	0		Zorgvlied	0.35
1	0	3	1	0	8532024	0	10/29/2013	1	10/31/2013	1	3.9	3	16	0	0.37		1	0	0	0	Upper Class	0	1	0	2	Zorgvlied	0.35
1	0	1	1	1	VA2447755211		11/1/2013	1	11/12/2013	1	4	3	16	0	0.37		1	0	1	0	Upper Class	1	0	0	11	Zorgvlied	0.35
1	0	1	1	1	P22323081547		10/16/2013	0			4.9	3	16	0	0.37		0	0	1	0	Upper Class	1	0	0		Zorgvlied	0.35
1	0	6					10/15/2014	1	17-Oct-14			0.4	16												2	Zorgvlied	0.35
1	0	1	1	1	NA1636629625		10/29/2013	1	10/30/2013	0	4	3	16	0	0.37		0	0	1	0	Upper Class	1	0	0	1	Zorgvlied	0.35
1	0	3	1	0	8532016	0	10/22/2013	0			4.1	2	16	0	0.58		1	0	0	0	Upper Class	0	1	0		Zorgvlied	0.35
1	0	2	1	1	U78913297787		10/16/2013	1	10/18/2013	1	4.2	2	16	0	0.58		1	0	1	0	Upper Class	0	0	0	2	Zorgvlied	0.35
1	0	3	1	0	8532014	1	10/22/2013	1	10/25/2013	1	4.2	2	16	0	0.58		1	0	0	0	Upper Class	0	1	0	3	Zorgvlied	0.35
1	0	2	1	1	U47175460367		10/29/2013	1	11/1/2013	1	4.3	4	16	0	0.58		1	0	1	0	Upper Class	0	0	0	3	Zorgvlied	0.35
1	0	2	1	1	L31802493236		11/1/2013	0			4.3	4	16	0	0.58		1	0	1	0	Upper Class	0	0	0		Zorgvlied	0.35
1	0	3	1	0	8532007	0	10/24/2013	1	10/29/2013	1	4.4	4	16	0	0.58		1	0	0	0	Upper Class	0	1	0	5	Zorgvlied	0.35
1	0	1	1	1	P15141894121		10/29/2013	1	10/31/2013	1	4.4	4	16	0	0.58		0	0	1	0	Upper Class	1	0	0	2	Zorgvlied	0.35
1	0	6					10/15/2014	0				0.4	16													Zorgvlied	0.35
1	0	2	1	1	N13021522365		12/13/2013	1	12/20/2013	1	6.7	5	16	1	0.35		1	0	1	0	Upper Class	0	0	0	7	Zorgvlied	0.35
1	0	1	1	1	NA2540265544		10/22/2013	0			5.1	11	16	0	0.35		0	0	1	0	Upper Class	1	0	0		Amarant Piusoord
1	0	4	1	0	8532010	1	10/24/2013	1	10/26/2013	0	5	16	16	0	0.35		0	0	0	0	Upper Class	0	0	0	2	Amarant Piusoord
1	0	4	1	0	8532013	0	10/16/2013	1	10/23/2013	1	5.5	16	16	0	0.35		0	0	0	0	Upper Class	0	0	0	7	Amarant Piusoord
1	0	2	1	1	U44768689223		12/13/2013	0			7.8	10	16	1	0.35		0	0	1	0	Upper Class	0	0	0		Amarant Piusoord
1	0	4	1	0	8532017	0	10/22/2013	1	10/31/2013	1	7.9	11	16	0	0.35		0	0	0	0	Upper Class	0	0	0	9	Amarant Piusoord
1	0	6					10/17/2014	1	13-Nov-14			0.3	44												27	Burgemeesterbuurt	0.35
1	0	3	1	0	8532028	0	11/1/2013	1	11/5/2013	1	4.5	4	18	0	0.38		1	0	0	0	Upper Class	0	1	0	4	Kastelenbuurt Zuid	0.34
1	0	1	1	1	VA7093460729		11/1/2013	0			4.5	4	18	0	0.38		1	0	1	0	Upper Class	1	0	0		Kastelenbuurt Zuid	0.34
1	0	4	1	0	8532029	0	11/1/2013	1	11/7/2013	0	4.5	4	18	0	0.38		0	0	0	0	Upper Class	0	0	0	6	Kastelenbuurt Zuid	0.34
1	0	3	1	0	8532030	1	11/1/2013	0			4.5	4	18	0	0.38		1	0	0	0	Upper Class	0	1	0		Kastelenbuurt Zuid	0.34
1	0	2	1	1	U66346861964		11/1/2013	1	11/7/2013	1	4.5	4	18	0	0.38		1	0	1	0	Upper Class	0	0	0	6	Kastelenbuurt Zuid	0.34
1	0	6					10/15/2014	0				0.4	45													Kastelenbuurt Zuid	0.34
1	0	6					10/15/2014	1	23-Oct-14			0.4	45												8	Kastelenbuurt Zuid	0.34
1	0	3	1	0	8532044	0	11/11/2013	1	11/13/2013	1	4.9	1	23	1	0.5		0	0	0	0	Upper Class	0	1	0	2	De Blaak Noord-West	0.36
1	0	4	1	0	8532047	1	11/11/2013	1	11/16/2013	1	4.9	1	23	1	0.5		0	0	0	0	Upper Class	0	0	0	5	De Blaak Noord-West	0.36
1	0	3	1	0	8532046	1	11/11/2013	1	11/13/2013	1	4.9	1	23	1	0.5		0	0	0	0	Upper Class	0	1	0	2	De Blaak Noord-West	0.36
1	0	1	1	1	H00215900946		11/11/2013	0			4.9	1	23	1	0.5		0	0	1	0	Upper Class	1	0	0		De Blaak Noord-West	0.36
1	0	4	1	0	8542045	0	11/11/2013	1	11/15/2013	1	5	1	23	1	0.5		0	0	0	0	Upper Class	0	0	0	4	De Blaak Noord-West	0.36
1	0	6					10/15/2014	0				0.1	23													De Blaak Noord-West	0.36
1	0	2	1	1	U46649399263		11/11/2013	0			4.9	1	23	1	0.5		0	0	1	0	Upper Class	0	0	0		De Blaak Noord-West	0.36
0	1	1	1	1	VA3645581186		11/6/2013	0			3.2	4	5	1	0.375	3	0	0	0	1	Lower Class	1	0	0		Jagersbuurt Oost	0.23
0	1	3	1	0	8531039	1	11/6/2013	1	11/7/2013	1	3.2	4	5	1	0.375	3	0	0	0	0	Lower Class	0	1	0	1	Jagersbuurt Oost	0.23
0	1	4	1	0	8531040	1	11/6/2013	0			3.2	4	5	1	0.375	3	0	0	0	0	Lower Class	0	0	0		Jagersbuurt Oost	0.23
0	1	4	1	0	8531072	0	12/13/2013	1	12/19/2013	1	3.2	4	5	1	0.125	1	0	0	0	0	Lower Class	0	0	0	6	Jagersbuurt Oost	0.23
0	1	2	1	1	X30341553167		11/6/2013	0			3.2	4	5	1	0.375	3	0	0	0	1	Lower Class	0	0	0		Jagersbuurt Oost	0.23
0	1	4	1	0	8531042	0	11/6/2013	0			3.2	4	5	1	0.375	3	0	0	0	0	Lower Class	0	0	0		Jagersbuurt Oost	0.23
0	1	3	1	0	8531041	0	11/6/2013	0			3.2	4	5	1	0.375	3	0	0	0	0	Lower Class	0	1	0		Jagersbuurt Oost	0.23
0	1	6					10/15/2014	1	4-Nov-14			0.2	42												20	Broekhoven II West	0.2
0	1	6					10/15/2014	0				0.2	42													Broekhoven II West	0.2
0	1	5	1	0	8534001	0	9/17/2014	0			2.7	1	42	1	0.166667	1	0	0	0	0	Lower Class	0	0	0		Broekhoven II West	0.2
0	1	5	1	0	8534008	1	9/17/2014	0			2.8	2	42	1	0.125	1	0	0	0	0	Lower Class	0	0	0		Broekhoven II West	0.2
0	1	5	1	0	8534009	0	9/17/2014	0			2.8	2	42	1	0.125	1	0	0	0	0	Lower Class	0	0	0		Broekhoven II West	0.2
0	1	6					10/15/2014	1	21-0ct-14			0.2	42												6	Broekhoven II West	0.2
0	1	5	1	0	8534010	0	9/17/2014	0			2.8	2	42	1	0.125	1	0	0	0	0	Lower Class	0	0	0		Broekhoven II West	0.2
0	1	6					10/15/2014	0				0.2	42													Broekhoven II West	0.2
0	1	5	1	0	8534011	1	9/17/2014	1	9/24/2014	1	2.9	2	42	1	0.166667	1	0	0	0	0	Lower Class	0	0	0	7	Broekhoven II West	0.2
0	1	6					10/15/2014	1	11-Nov-14			0.2	42												27	Broekhoven II West	0.2
0	1	6					10/15/2014	1	16-Oct-14			0.2	42												1	Broekhoven II West	0.2
0	1	6					10/15/2014	1	17-Nov-14			0.1	42												33	Broekhoven II West	0.2
0	1	5	1	0	8534012	1	9/17/2014	1	9/24/2014	1	2.9	2	42	1	0.166667	1	0	0	0	0	Lower Class	0	0	0	7	Broekhoven II West	0.2
0	1	5	1	0	8534013	0	9/17/2014	0			2.9	3	42	1	0.125	1	0	0	0	0	Lower Class	0	0	0		Broekhoven II West	0.2
0	1	5	1	0	8534014	0	9/17/2014	0			2.9	3	42	1	0.125	1	0	0	0	0	Lower Class	0	0	0		Broekhoven II West	0.2
0	1	5	1	0	8534015	1	9/17/2014	1	9/19/2014	1	2.9	3	42	1	0.125	1	0	0	0	0	Lower Class	0	0	0	2	Broekhoven II West	0.2
0	1	5	1	0	8534002	0	9/17/2014	0			2.7	1	42	1	0.166667	1	0	0	0	0	Lower Class	0	0	0		Broekhoven II West	0.2
0	1	5	1	0	8534016	1	9/17/2014	0			3	3	42	1	0.166667	1	0	0	0	0	Lower Class	0	0	0		Broekhoven II West	0.2
0	1	5	1	0	8534017	0	9/17/2014	1	9/19/2014	1	3	3	42	1	0.166667	1	0	0	0	0	Lower Class	0	0	0	2	Broekhoven II West	0.2
0	1	5	1	0	8534018	0	9/17/2014	1	9/19/2014	1	3	3	42	1	0.125	1	0	0	0	0	Lower Class	0	0	0	2	Broekhoven II West	0.2
0	1	5	1	0	8534019	1	9/17/2014	1	10/8/2014	1	2.9	3	42	1	0.125	1	0	0	0	0	Lower Class	0	0	0	21	Broekhoven II West	0.2
0	1	5	1	0	8534020	1	9/17/2014	0			2.9	3	42	1	0.125	1	0	0	0	0	Lower Class	0	0	0		Broekhoven II West	0.2
0	1	5	1	0	8534021	0	9/17/2014	1	9/20/2014	1	2.8	3	42	1	0.166667	1	0	0	0	0	Lower Class	0	0	0	3	Broekhoven II West	0.2
0	1	5	1	0	8534022	0	9/17/2014	1	9/23/2014	1	2.8	3	42	1	0.166667	1	0	0	0	0	Lower Class	0	0	0	6	Broekhoven II West	0.2
0	1	5	1	0	8534023	1	9/17/2014	1	9/19/2014	1	2.8	3	42	1	0.125	1	0	0	0	0	Lower Class	0	0	0	2	Broekhoven II West	0.2
0	1	5	1	0	8534024	1	9/17/2014	0			2.8	3	42	1	0.125	1	0	0	0	0	Lower Class	0	0	0		Broekhoven II West	0.2
0	1	5	1	0	8534025	0	9/17/2014	1	9/20/2014	0	2.5	3	42	1	0.125	1	0	0	0	0	Lower Class	0	0	0	3	Broekhoven II West	0.2
0	1	6					10/15/2014	0				0.1	42													Broekhoven II West	0.2
0	1	5	1	0	8534003	1	9/17/2014	1	10/7/2014	1	2.8	1	42	1	0.125	1	0	0	0	0	Lower Class	0	0	0	20	Broekhoven II West	0.2
0	1	5	1	0	8534004	1	9/17/2014	0			2.8	1	42	1	0.125	1	0	0	0	0	Lower Class	0	0	0		Broekhoven II West	0.2
0	1	6					10/15/2014	0				0.1	42													Broekhoven II West	0.2
0	1	6					10/15/2014	1	21-0ct-14			0.1	42												6	Broekhoven II West	0.2
0	1	6					10/15/2014	0				0.1	42													Broekhoven II West	0.2
0	1	5	1	0	8534005	0	9/17/2014	1	9/25/2014	1	2.8	1	42	1	0.125	1	0	0	0	0	Lower Class	0	0	0	8	Broekhoven II West	0.2
0	1	5	1	0	8534006	0	9/17/2014	0			2.8	1	42	1	0.166667	1	0	0	0	0	Lower Class	0	0	0		Broekhoven II West	0.2
0	1	6					10/15/2014	1	25-Oct-14			0.2	42												10	Broekhoven II West	0.2
0	1	5	1	0	8534007	1	9/17/2014	0			2.8	2	42	1	0.166667	1	0	0	0	0	Lower Class	0	0	0		Broekhoven II West	0.2
1	0	3	1	0	8532020	0	11/4/2013	0			4.4	2	18	0	0.5		1	0	0	0	Upper Class	0	1	0		Friezenlaan	0.32
1	0	2	1	1	T37884379281		11/4/2013	0			4.4	2	18	0	0.5		1	0	1	0	Upper Class	0	0	0		Friezenlaan	0.32
1	0	6					10/15/2014	1	17-Oct-14			0.1	18												2	Friezenlaan	0.32
1	0	1	1	1	P15141894121		11/4/2013	1	11/8/2013	1	4.4	2	18	0	0.5		0	0	1	0	Upper Class	1	0	0	4	Friezenlaan	0.32
1	0	6					10/17/2014	0				0.1	19													Friezenlaan	0.32
1	0	4	1	0	8532038	0	11/4/2013	1	11/7/2013	1	4.4	2	19	0	0.25		0	0	0	0	Upper Class	0	0	0	3	Friezenlaan	0.32
0	1	1	1	1	UC4162468186		11/1/2013	1	11/3/2013	0	1.5	4	12	0	0.25	1	0	0	0	1	Lower Class	1	0	0	2	Binnenstad Oost	0.3
1	0	1	1	1	NA3443316814		11/26/2013	1	12/18/2013	0	6.2	3	35	1	0.17		0	0	1	0	Upper Class	1	0	0	22	Auteursbuurt	0.33
1	0	3	1	0	8532041	0	11/6/2013	1	11/28/2013	0	3.8	1	20	1	0.63		1	0	0	0	Upper Class	0	1	0	22	Goirleseweg West
1	0	4	1	0	8532040	1	11/6/2013	1	11/9/2013	1	3.8	1	20	1	0.63		1	0	0	0	Upper Class	0	0	0	3	Goirleseweg West
1	0	1	1	1	NA1636629625		11/6/2013	1	11/8/2013	1	3.8	1	20	1	0.63		1	0	1	0	Upper Class	1	0	0	2	Goirleseweg West
1	0	2	1	1	X20268813602		11/6/2013	1	11/9/2013	0	3.8	1	20	1	0.63		1	0	1	0	Upper Class	0	0	0	3	Goirleseweg West
1	0	1	1	1	NA3743452522		11/6/2013	1	11/9/2013	1	3.9	1	20	1	0.63		0	0	1	0	Upper Class	1	0	0	3	Goirleseweg West
1	0	2	1	1	P27293954095		11/6/2013	1	11/9/2013	1	5.7	2	20	1	0.67		1	0	1	0	Upper Class	0	0	0	3	Goirleseweg West
1	0	3	1	0	8532039	1	11/6/2013	1	11/8/2013	1	5.7	2	20	1	0.67		1	0	0	0	Upper Class	0	1	0	2	Goirleseweg West
1	0	1	1	1	na5232420262		11/13/2013	1	12/21/2013	0	4.7	2	27	1	0.01		0	0	1	0	Upper Class	1	0	0	38	De Blaak Noord-West	0.36
0	1	1	1	1	P15683029921		12/13/2013	0			3.3	5	6	1	0.125	1	0	0	0	1	Lower Class	1	0	0		Jagersbuurt Oost	0.23
0	1	2	0	1	U37450525631		11/11/2013	0			3.3	5	6	1	0.375	3	0	0	0	1	Lower Class	0	0	1		Jagersbuurt Oost	0.23
0	1	1	0	1	NA3532962745		11/11/2013	0			3.3	5	6	1	0.375	3	0	0	0	1	Lower Class	1	0	1		Jagersbuurt Oost	0.23
0	1	3	1	0	8531043	1	11/11/2013	0			3.3	5	6	1	0.375	3	0	0	0	0	Lower Class	0	1	0		Jagersbuurt Oost	0.23
0	1	1	1	1	V15606447844		11/11/2013	0			3.3	5	6	1	0.375	3	0	0	0	1	Lower Class	1	0	0		Jagersbuurt Oost	0.23
0	1	2	1	1	X23239289432		11/11/2013	0			3.3	5	6	1	0.375	3	0	0	0	1	Lower Class	0	0	0		Jagersbuurt Oost	0.23
0	1	4	1	0	8531044	1	11/11/2013	0			3.3	5	6	1	0.375	3	0	0	0	0	Lower Class	0	0	0		Jagersbuurt Oost	0.23
1	0	3	1	0	8532022	1	11/4/2013	1	11/5/2013	1	4.3	3	17	0	0.75		0	0	0	0	Upper Class	0	1	0	1	Kastelenbuurt Zuid	0.34
1	0	1	1	1	NA3739803445		11/4/2013	1	11/6/2013	1	4.3	3	17	0	0.75		0	0	1	0	Upper Class	1	0	0	2	Kastelenbuurt Zuid	0.34
1	0	2	1	1	U47175460367		11/4/2013	1	11/6/2013	1	4.3	3	17	0	0.75		1	0	1	0	Upper Class	0	0	0	2	Kastelenbuurt Zuid	0.34
1	0	4	1	0	8532023	1	11/4/2013	1	11/7/2013	1	4.4	3	17	0	0.75		1	0	0	0	Upper Class	0	0	0	3	Kastelenbuurt Zuid	0.34
1	0	2	1	1	P27293954095		11/4/2013	1	11/4/2013	0	4.4	3	17	0	0.75		1	0	1	0	Upper Class	0	0	0	0	Kastelenbuurt Zuid	0.34
1	0	3	1	0	8532024	0	11/4/2013	1	11/9/2013	1	4.4	3	17	0	0.75		1	0	0	0	Upper Class	0	1	0	5	Kastelenbuurt Zuid	0.34
1	0	4	1	0	8532032	0	11/4/2013	1	11/6/2013	1	4.4	3	17	0	0.75		1	0	0	0	Upper Class	0	0	0	2	Kastelenbuurt Zuid	0.34
0	1	1	1	1	NA3443316814		11/11/2013	1	11/16/2013	0	4.2	2	7	1	0.375	3	0	0	0	1	Lower Class	1	0	0	5	Abdij- en Torenbuurt	0.22
0	1	6					10/15/2014	1	28-Oct-14			0.2	7												13	Abdij- en Torenbuurt	0.22
0	1	2	1	1	X31748349026		11/11/2013	0			4.2	2	7	1	0.375	3	0	0	0	1	Lower Class	0	0	0		Abdij- en Torenbuurt	0.22
0	1	4	1	0	8531048	1	11/11/2013	0			4.2	2	7	1	0.375	3	0	0	0	0	Lower Class	0	0	0		Abdij- en Torenbuurt	0.22
0	1	4	1	0	8531046	0	11/11/2013	1	11/16/2013	1	4.2	2	7	1	0.375	3	0	0	0	0	Lower Class	0	0	0	5	Abdij- en Torenbuurt	0.22
0	1	3	1	0	8531047	1	11/11/2013	0			4.2	2	7	1	0.375	3	0	0	0	0	Lower Class	0	1	0		Abdij- en Torenbuurt	0.22
0	1	3	1	0	8531024	0	11/13/2013	0			4.2	2	7	1	0.375	3	0	0	0	0	Lower Class	0	1	0		Abdij- en Torenbuurt	0.22
0	1	2	1	1	P27293954095		11/13/2013	0			4.2	2	7	1	0.375	3	0	0	0	1	Lower Class	0	0	0		Abdij- en Torenbuurt	0.22
0	1	6					10/15/2014	0				0.2	7													Abdij- en Torenbuurt	0.22
0	1	1	1	1	na1636629625		11/13/2013	1	11/23/2013	1	4.2	2	7	1	0.375	3	0	0	0	1	Lower Class	1	0	0	10	Abdij- en Torenbuurt	0.22
0	1	1	1	1	na3743452522		11/13/2013	0			4.2	2	7	1	0.375	3	1	1	0	1	Lower Class	1	0	0		Abdij- en Torenbuurt	0.22
0	1	4	1	0	8531049	0	11/13/2013	1	11/15/2013	1	4.2	2	7	1	0.375	3	0	0	0	0	Lower Class	0	0	0	2	Abdij- en Torenbuurt	0.22
0	1	2	1	1	U72877261964		11/13/2013	0			4.2	2	7	1	0.375	3	1	1	0	1	Lower Class	0	0	0		Abdij- en Torenbuurt	0.22
0	1	1	1	1	L10050489383		11/13/2013	0			4.2	2	7	1	0.375	3	1	1	0	1	Lower Class	1	0	0		Abdij- en Torenbuurt	0.22
0	1	3	1	0	8531045	0	11/11/2013	0			4.2	2	7	1	0.375	3	0	0	0	0	Lower Class	0	1	0		Abdij- en Torenbuurt	0.22
0	1	3	1	0	8531033	1	11/13/2013	1	11/14/2013	1	4.2	2	7	1	0.375	3	1	1	0	0	Lower Class	0	1	0	1	Abdij- en Torenbuurt	0.22
0	1	4	1	0	8531034	1	11/13/2013	1	1/21/2014	0	4.2	2	7	1	0.375	3	0	0	0	0	Lower Class	0	0	0	69	Abdij- en Torenbuurt	0.22
1	0	3	1	0	8532026	1	11/1/2013	1	11/7/2013	1	4.4	3	17	0	0.75		1	0	0	0	Upper Class	0	1	0	6	Kastelenbuurt Zuid	0.34
1	0	4	1	0	8532027	1	11/1/2013	0			4.4	3	17	0	0.75		1	0	0	0	Upper Class	0	0	0		Kastelenbuurt Zuid	0.34
0	1	3	1	0	8531031	0	12/13/2013	0			3.1	3	41	1	0.125	1	0	0	0	0	Lower Class	0	1	0		Jagersbuurt Oost	0.23
0	1	2	1	1	U84063843788		12/13/2013	0			3.1	3	41	1	0.125	1	0	0	0	1	Lower Class	0	0	0		Jagersbuurt Oost	0.23
1	0	6					10/15/2014	1	18-Oct-14			0.1	46												3	Kastelenbuurt Zuid	0.34
1	0	4	1	0	8532032	0	11/26/2013	1	12/2/2013	1	6.2	6	34	1	0.38		0	0	0	0	Upper Class	0	0	0	6	Het Wandelbos/Drijflanen
1	0	3	1	0	8532048	0	11/26/2013	1	12/3/2013	1	6.2	6	34	1	0.38		0	0	0	0	Upper Class	0	1	0	7	Het Wandelbos/Drijflanen
1	0	4	1	0	8532052	1	11/26/2013	1	11/28/2013	1	6.2	5	36	1	0.38		0	0	0	0	Upper Class	0	0	0	2	Het Wandelbos/Drijflanen
1	0	3	1	0	8532026	1	11/26/2013	1	12/10/2013	1	6.2	1	36	1	0.09		0	0	0	0	Upper Class	0	1	0	14	De Kievit Noord-West	0.21
1	0	2	1	1	U48630146198		11/26/2013	1	11/28/2013	1	6.2	1	36	1	0.09		0	0	1	0	Upper Class	0	0	0	2	De Kievit Noord-West	0.21
1	0	2	1	1	U48630146198		11/11/2013	1	11/19/2013	1	4.8	4	22	1	0.06		0	0	1	0	Upper Class	0	0	0	8	De Blaak Noord-West	0.36
1	0	1	1	1	NA3432471301		11/11/2013	1	11/28/2013	1	4.8	4	22	1	0.06		0	0	1	0	Upper Class	1	0	0	17	De Blaak Noord-West	0.36
1	0	2	1	1	U47175460367		11/13/2013	0			4.8	2	28	1	0.35		0	0	1	0	Upper Class	0	0	0		De Blaak Noord-Oost	0.26
1	0	3	1	0	8532026	1	11/13/2013	1	11/14/2013	1	4.8	2	28	1	0.35		0	0	0	0	Upper Class	0	1	0	1	De Blaak Noord-Oost	0.26
1	0	1	1	1	NA3739803445		11/13/2013	0			4.8	2	28	1	0.35		0	0	1	0	Upper Class	1	0	0		De Blaak Noord-Oost	0.26
1	0	4	1	0	8532038	0	11/13/2013	1	11/28/2013	1	4.8	2	28	1	0.35		0	0	0	0	Upper Class	0	0	0	15	De Blaak Noord-Oost	0.26
1	0	3	1	0	8532024	0	11/13/2013	1	11/16/2013	1	4.8	3	28	1	0.35		0	0	0	0	Upper Class	0	1	0	3	De Blaak Noord-Oost	0.26
1	0	2	1	1	P19453586374		11/13/2013	1	11/15/2013	1	4.8	3	28	1	0.35		0	0	1	0	Upper Class	0	0	0	2	De Blaak Noord-Oost	0.26
1	0	4	1	0	8532023	1	11/13/2013	0			4.8	3	28	1	0.35		0	0	0	0	Upper Class	0	0	0		De Blaak Noord-Oost	0.26
0	1	2	0	1	P26974908469		11/19/2013	0			3.8	1	8	1	0.375	3	0	0	0	1	Lower Class	0	0	1		Abdij- en Torenbuurt	0.22
0	1	3	1	0	8531039	1	11/19/2013	0			3.8	1	8	1	0.375	3	1	1	0	0	Lower Class	0	1	0		Abdij- en Torenbuurt	0.22
0	1	4	1	0	8531050	0	11/13/2013	0			3.8	1	8	1	0.375	3	0	0	0	0	Lower Class	0	0	0		Abdij- en Torenbuurt	0.22
0	1	1	1	1	P06514297894		11/19/2013	1	11/20/2013	1	3.8	1	8	1	0.375	3	1	1	0	1	Lower Class	1	0	0	1	Abdij- en Torenbuurt	0.22
0	1	4	0	0	8531036	1	11/19/2013	0			3.8	1	8	1	0.375	3	1	1	0	0	Lower Class	0	0	1		Abdij- en Torenbuurt	0.22
0	1	2	1	1	E06142916172		11/13/2013	1	11/14/2013	1	3.8	1	8	1	0.375	3	0	0	0	1	Lower Class	0	0	0	1	Abdij- en Torenbuurt	0.22
0	1	2	1	1	X25056803936		11/19/2013	0			3.8	1	8	1	0.375	3	1	1	0	1	Lower Class	0	0	0		Abdij- en Torenbuurt	0.22
0	1	1	0	1	P23013610426		11/19/2013	1	11/22/2013	1	3.8	1	8	1	0.375	3	0	0	0	1	Lower Class	1	0	1	3	Abdij- en Torenbuurt	0.22
0	1	3	1	0	8531051	0	11/19/2013	0			3.8	1	8	1	0.375	3	0	0	0	0	Lower Class	0	1	0		Abdij- en Torenbuurt	0.22
0	1	6					10/15/2014	1	5-Dec-14			0.1	8												51	Abdij- en Torenbuurt	0.22
0	1	4	1	0	8531052	0	11/19/2013	0			3.8	1	8	1	0.375	3	0	0	0	0	Lower Class	0	0	0		Abdij- en Torenbuurt	0.22
0	1	1	1	1	NA3824734231		11/19/2013	0			3.8	1	8	1	0.375	3	0	0	0	1	Lower Class	1	0	0		Abdij- en Torenbuurt	0.22
0	1	3	1	0	8531031	0	11/13/2013	1	11/23/2013	1	3.8	1	8	1	0.375	3	0	0	0	0	Lower Class	0	1	0	10	Abdij- en Torenbuurt	0.22
0	1	4	1	0	8531053	1	11/19/2013	0			3.8	1	8	1	0.375	3	0	0	0	0	Lower Class	0	0	0		Abdij- en Torenbuurt	0.22
0	1	2	1	1	U46925310578		11/19/2013	1	12/30/2013	0	3.8	1	8	1	0.375	3	0	0	0	1	Lower Class	0	0	0	41	Abdij- en Torenbuurt	0.22
0	1	3	1	0	8531026	1	11/19/2013	0			3.8	1	8	1	0.375	3	0	0	0	0	Lower Class	0	1	0		Abdij- en Torenbuurt	0.22
1	0	2	1	1	U81770214029		11/19/2013	1	12/30/2013	0	5.3	3	29	1	0.2		0	0	1	0	Upper Class	0	0	0	41	De Blaak Zuid-Oost	0.28
1	0	1	1	1	P15141894121		11/19/2013	1	11/21/2013	0	5.3	3	29	1	0.2		0	0	1	0	Upper Class	1	0	0	2	De Blaak Zuid-Oost	0.28
0	1	3	1	0	8531054	0	11/22/2013	1	12/3/2013	1	4	1	9	1	0.375	3	1	1	0	0	Lower Class	0	1	0	11	Abdij- en Torenbuurt	0.22
0	1	4	1	0	8531046	0	11/22/2013	0			4	1	9	1	0.375	3	0	0	0	0	Lower Class	0	0	0		Abdij- en Torenbuurt	0.22
0	1	1	1	1	ZB0014430471		11/22/2013	0			4	1	9	1	0.375	3	0	0	0	1	Lower Class	1	0	0		Abdij- en Torenbuurt	0.22
0	1	2	1	1	U72890713139		11/22/2013	0			4	1	9	1	0.375	3	0	0	0	1	Lower Class	0	0	0		Abdij- en Torenbuurt	0.22
0	1	4	1	0	8531055	1	11/22/2013	1	11/27/2013	1	4	1	9	1	0.375	3	0	0	0	0	Lower Class	0	0	0	5	Abdij- en Torenbuurt	0.22
0	1	1	1	1	NA1138863547		11/22/2013	0			4	1	9	1	0.375	3	0	0	0	1	Lower Class	1	0	0		Abdij- en Torenbuurt	0.22
0	1	3	1	0	8531033	1	11/22/2013	1	11/25/2013	1	4	1	9	1	0.375	3	0	0	0	0	Lower Class	0	1	0	3	Abdij- en Torenbuurt	0.22
0	1	1	0	1	UE1051220501		11/22/2013	0			4	1	9	1	0.375	3	1	1	0	1	Lower Class	1	0	1		Abdij- en Torenbuurt	0.22
0	1	4	1	0	8531049	0	11/22/2013	1	11/23/2013	1	4	1	9	1	0.375	3	0	0	0	0	Lower Class	0	0	0	1	Abdij- en Torenbuurt	0.22
0	1	3	1	0	8531056	0	11/22/2013	1	11/23/2013	1	4	1	9	1	0.375	3	0	0	0	0	Lower Class	0	1	0	1	Abdij- en Torenbuurt	0.22
0	1	2	1	1	S18651753772		11/22/2013	0			4	1	9	1	0.375	3	0	0	0	1	Lower Class	0	0	0		Abdij- en Torenbuurt	0.22
0	1	1	1	1	NA6533090065		11/26/2013	1	12/3/2013	1	4	1	9	1	0.375	3	1	1	0	1	Lower Class	1	0	0	7	Abdij- en Torenbuurt	0.22
0	1	2	1	1	U68133899381		11/26/2013	0			4	1	9	1	0.375	3	0	0	0	1	Lower Class	0	0	0		Abdij- en Torenbuurt	0.22
0	1	2	1	1	E06142916172		11/22/2013	0			4	1	9	1	0.375	3	0	0	0	1	Lower Class	0	0	0		Abdij- en Torenbuurt	0.22
0	1	6					10/15/2014	0				0.1	9													Abdij- en Torenbuurt	0.22
0	1	3	1	0	8531057	1	11/26/2013	1	11/30/2013	1	4	1	9	1	0.375	3	1	1	0	0	Lower Class	0	1	0	4	Abdij- en Torenbuurt	0.22
0	1	6					10/15/2014	0				0.1	43													Nassaubuurt	0.23
0	1	5	1	0	8534028	1	9/19/2014	0			2.5	1	43	1	0.166667	1	0	0	0	0	Lower Class	0	0	0		Nassaubuurt	0.23
0	1	5	1	0	8534029	1	9/19/2014	0			2.5	1	43	1	0.125	1	0	0	0	0	Lower Class	0	0	0		Nassaubuurt	0.23
0	1	6					10/15/2014	1	17-Oct-14			0.1	43												2	Nassaubuurt	0.23
0	1	5	1	0	8534030	1	9/19/2014	0			2.5	1	43	1	0.166667	1	0	0	0	0	Lower Class	0	0	0		Nassaubuurt	0.23
0	1	6					10/15/2014	1	17-Nov-14			0.1	43												33	Nassaubuurt	0.23
0	1	6					10/15/2014	1	11-Nov-14			0.1	43												27	Nassaubuurt	0.23
0	1	5	1	0	8534031	1	9/19/2014	1	10/23/2014	0	2.5	1	43	1	0.166667	1	0	0	0	0	Lower Class	0	0	0	34	Nassaubuurt	0.23
0	1	5	1	0	8534032	1	9/19/2014	1	9/23/2014	0	2.5	2	43	1	0.166667	1	0	0	0	0	Lower Class	0	0	0	4	Nassaubuurt	0.23
0	1	6					10/15/2014	0				0.2	43													Nassaubuurt	0.23
0	1	5	1	0	8534033	1	9/19/2014	1	9/20/2014	0	2.5	2	43	1	0.166667	1	0	0	0	0	Lower Class	0	0	0	1	Nassaubuurt	0.23
0	1	6					10/15/2014	0				0.2	43													Nassaubuurt	0.23
0	1	5	1	0	8534034	1	9/19/2014	1	9/23/2014	1	2.5	2	43	1	0.125	1	0	0	0	0	Lower Class	0	0	0	4	Nassaubuurt	0.23
0	1	6					10/15/2014	1	23-Oct-14			0.2	43												8	Nassaubuurt	0.23
0	1	5	1	0	8534035	1	9/19/2014	0			2.5	2	43	1	0.166667	1	0	0	0	0	Lower Class	0	0	0		Nassaubuurt	0.23
0	1	5	1	0	8534036	1	9/19/2014	0			2.5	2	43	1	0.166667	1	0	0	0	0	Lower Class	0	0	0		Nassaubuurt	0.23
0	1	6					10/15/2014	1	21-0ct-14			0.2	43												6	Nassaubuurt	0.23
0	1	5	1	0	8534037	1	9/19/2014	0			2.5	2	43	1	0.166667	1	0	0	0	0	Lower Class	0	0	0		Nassaubuurt	0.23
0	1	5	1	0	8534038	1	9/19/2014	1	9/24/2014	1	2.5	2	43	1	0.125	1	0	0	0	0	Lower Class	0	0	0	5	Nassaubuurt	0.23
0	1	6					10/15/2014	1	21-0ct-14			0.2	43												6	Nassaubuurt	0.23
0	1	5	1	0	8534039	1	9/19/2014	1	9/24/2014	1	2.4	2	43	1	0.166667	1	0	0	0	0	Lower Class	0	0	0	5	Nassaubuurt	0.23
0	1	5	1	0	8534040	1	9/19/2014	1	9/24/2014	1	2.4	2	43	1	0.166667	1	0	0	0	0	Lower Class	0	0	0	5	Nassaubuurt	0.23
0	1	5	1	0	8534041	1	9/19/2014	1	9/20/2014	1	2.4	2	43	1	0.166667	1	0	0	0	0	Lower Class	0	0	0	1	Nassaubuurt	0.23
0	1	5	1	0	8534042	1	9/19/2014	1	9/23/2014	1	2.4	2	43	1	0.125	1	0	0	0	0	Lower Class	0	0	0	4	Nassaubuurt	0.23
0	1	5	1	0	8534043	1	9/19/2014	1	10/14/2014	1	2.3	2	43	1	0.166667	1	0	0	0	0	Lower Class	0	0	0	25	Nassaubuurt	0.23
0	1	5	1	0	8534044	1	9/19/2014	1	9/22/2014	0	2.3	2	43	1	0.166667	1	0	0	0	0	Lower Class	0	0	0	3	Nassaubuurt	0.23
0	1	5	1	0	8534045	1	9/19/2014	1	9/23/2014	1	2.3	2	43	1	0.166667	1	0	0	0	0	Lower Class	0	0	0	4	Nassaubuurt	0.23
0	1	6					10/15/2014	0				0.1	43													Nassaubuurt	0.23
0	1	5	1	0	8534026	0	9/19/2014	0			2.5	1	43	1	0.166667	1	0	0	0	0	Lower Class	0	0	0		Nassaubuurt	0.23
0	1	5	1	0	8534027	1	9/19/2014	0			2.5	1	43	1	0.166667	1	0	0	0	0	Lower Class	0	0	0		Nassaubuurt	0.23
0	1	6					10/15/2014	0				0.1	43													Nassaubuurt	0.23
1	0	2	1	1	U41911279025		11/6/2013	1	11/6/2013	0	1.7	2	21	1	0.5		0	0	1	0	Upper Class	0	0	0	0	Binnenstad West	0.26
1	0	3	1	0	8532043	1	11/6/2013	1	11/25/2013	1	1.8	2	21	1	0.5		0	0	0	0	Upper Class	0	1	0	19	Binnenstad West	0.26
1	0	4	1	0	8532042	0	11/6/2013	1	11/29/2013	1	1.8	2	21	1	0.5		1	1	0	0	Upper Class	0	0	0	23	Binnenstad West	0.26
1	0	4	1	0	8532019	1	11/6/2013	1	11/13/2013	1	1.8	3	21	1	0.5		1	1	0	0	Upper Class	0	0	0	7	Binnenstad West	0.26
1	0	1	1	1	X19400252177		11/6/2013	0			1.8	3	21	1	0.5		1	1	1	0	Upper Class	1	0	0		Binnenstad West	0.26
1	0	1	1	1	NA5938000777		11/26/2013	1	11/29/2013	1	7.9	4	37	1	0.47		1	0	1	0	Upper Class	1	0	0	3	Dongewijk Noord	0.22
1	0	3	1	0	8532024	0	11/26/2013	0			7.9	4	37	1	0.47		1	0	0	0	Upper Class	0	1	0		Dongewijk Noord	0.22
1	0	2	1	1	X24194271557		11/26/2013	1	12/1/2013	1	7.9	4	37	1	0.47		0	0	1	0	Upper Class	0	0	0	5	Dongewijk Noord	0.22
1	0	1	1	1	P14973484168		11/26/2013	1	12/4/2013	1	7.9	4	37	1	0.47		0	0	1	0	Upper Class	1	0	0	8	Dongewijk Noord	0.22
1	0	3	1	0	8532053	1	11/26/2013	1	11/28/2013	1	7.9	4	37	1	0.47		0	0	0	0	Upper Class	0	1	0	2	Dongewijk Noord	0.22
1	0	2	1	1	X24560404985		11/26/2013	0			7.9	4	37	1	0.47		1	0	1	0	Upper Class	0	0	0		Dongewijk Noord	0.22
1	0	4	1	0	8532045	0	11/26/2013	1	11/27/2013	1	7.9	4	37	1	0.47		1	0	0	0	Upper Class	0	0	0	1	Dongewijk Noord	0.22
1	0	4	1	0	8532029	0	11/28/2013	1	12/11/2013	1	1.6	2	38	1	0.43		1	1	0	0	Upper Class	0	0	0	13	Tivoli	0.32
1	0	6					10/15/2014	1	17-Oct-14			0.1	38												2	Tivoli	0.32
1	0	4	1	0	8532054	1	11/28/2013	1	11/30/2013	1	1.4	1	38	1	0.43		0	0	0	0	Upper Class	0	0	0	2	Tivoli	0.32
1	0	6					10/15/2014	0				0.1	38													Tivoli	0.32
1	0	2	1	1	U34925377352		11/28/2013	1	11/29/2013	1	1.6	1	38	1	0.43		0	0	1	0	Upper Class	0	0	0	1	Tivoli	0.32
1	0	3	1	0	8532022	1	11/28/2013	1	11/30/2013	1	1.4	1	38	1	0.43		0	0	0	0	Upper Class	0	1	0	2	Tivoli	0.32
1	0	6					10/15/2014	1	18-Oct-14			0.1	38												3	Tivoli	0.32
1	0	4	1	0	8532031	1	11/28/2013	1	12/2/2013	1	1.6	1	38	1	0.43		0	0	0	0	Upper Class	0	0	0	4	Tivoli	0.32
1	0	6					10/15/2014	1	17-Oct-14			0.1	38												2	Tivoli	0.32
1	0	1	1	1	NA5339346904		11/28/2013	1	12/3/2013	0	1.5	1	38	1	0.43		0	0	1	0	Upper Class	1	0	0	5	Tivoli	0.32
1	0	6					10/15/2014	1	11-Dec-14			0.1	38												57	Tivoli	0.32
1	0	3	1	0	8532051	0	11/28/2013	1	12/18/2013	1	1.5	1	38	1	0.43		0	0	0	0	Upper Class	0	1	0	20	Tivoli	0.32
1	0	1	1	1	P23013610426		11/28/2013	0			1.4	1	38	1	0.43		0	0	1	0	Upper Class	1	0	0		Tivoli	0.32
1	0	1	1	1	NA5043758266		11/28/2013	1	12/20/2013	0	1.4	1	38	1	0.43		0	0	1	0	Upper Class	1	0	0	22	Tivoli	0.32
1	0	6					10/15/2014	0				0.1	38													Tivoli	0.32
1	0	6					10/15/2014	1	22-Oct-14			0.1	38												7	Tivoli	0.32
1	0	2	1	1	U49854031862		11/28/2013	1	11/29/2013	0	1.4	2	38	1	0.43		0	0	1	0	Upper Class	0	0	0	1	Tivoli	0.32
1	0	6					10/15/2014	1	28-Oct-14			0.2	38												13	Tivoli	0.32
1	0	6					10/15/2014	1	17-Oct-14			0.2	38												2	Tivoli	0.32
1	0	2	1	1	U49920651788		11/28/2013	1	12/4/2013	1	1.6	2	38	1	0.43		0	0	1	0	Upper Class	0	0	0	6	Tivoli	0.32
1	0	6					10/15/2014	0				0.2	38													Tivoli	0.32
1	0	4	1	0	8532049	0	11/28/2013	1	11/29/2013	0	1.4	2	38	1	0.43		0	0	0	0	Upper Class	0	0	0	1	Tivoli	0.32
1	0	6					10/15/2014	1	21-Oct-14			0.2	38												6	Tivoli	0.32
1	0	3	1	0	8532028	0	11/28/2013	1	11/30/2013	1	1.4	2	38	1	0.43		1	1	0	0	Upper Class	0	1	0	2	Tivoli	0.32
1	0	6					10/15/2014	1	17-Oct-14			0.1	19												2	Kastelenbuurt Noord	0.27
1	0	6					10/15/2014	1	29-Oct-14			0.1	19												14	Kastelenbuurt Noord	0.27
1	0	1	1	1	NA1636629625		11/1/2013	1	11/2/2013	0	4.5	1	19	0	0.29		0	0	1	0	Upper Class	1	0	0	1	Kastelenbuurt Noord	0.27
1	0	4	1	0	8532031	1	11/1/2013	1	11/6/2013	1	4.5	1	19	0	0.29		0	0	0	0	Upper Class	0	0	0	5	Kastelenbuurt Noord	0.27
1	0	1	1	1	P06514297894		11/26/2013	1	11/27/2013	1	8.3	1	33	1	0.5		0	0	1	0	Upper Class	1	0	0	1	Koolhoven Oost
1	0	2	1	1	L26033550098		11/26/2013	1	11/29/2013	1	8.3	1	33	1	0.5		0	0	1	0	Upper Class	0	0	0	3	Koolhoven Oost
0	1	1	1	1	NA6524729947		11/4/2013	0			3	3	13	0	0.2	1	0	0	0	1	Lower Class	1	0	0		Het Zand Noord-Oost	0.22
0	1	2	1	1	L26033550098		11/4/2013	1	11/17/2013	0	3	3	13	0	0.2	1	0	0	0	1	Lower Class	0	0	0	13	Het Zand Noord-Oost	0.22
0	1	4	1	0	8531038	0	11/4/2013	0			2.5	3	13	0	0.2	1	0	0	0	0	Lower Class	0	0	0		Het Zand Noord-Oost	0.22
0	1	3	1	0	8531037	0	11/4/2013	0			3	3	13	0	0.2	1	0	0	0	0	Lower Class	0	1	0		Het Zand Noord-Oost	0.22
0	1	1	1	1	P06514297894		11/4/2013	1	11/7/2013	1	2.5	3	13	0	0.2	1	0	0	0	1	Lower Class	1	0	0	3	Het Zand Noord-Oost	0.22
0	1	2	1	1	X35926727438		11/4/2013	0			2.5	3	13	0	0.2	1	0	0	0	1	Lower Class	0	0	0		Het Zand Noord-Oost	0.22
0	1	3	1	0	8531636	1	11/4/2013	0			2.5	3	13	0	0.2	1	0	0	0	0	Lower Class	0	1	0		Het Zand Noord-Oost	0.22
0	1	4	1	0	8531637	1	11/4/2013	0			2.5	3	13	0	0.2	1	0	0	0	0	Lower Class	0	0	0		Het Zand Noord-Oost	0.22
0	1	2	1	1	S34923788287		11/4/2013	0			3	3	13	0	0.2	1	0	0	0	1	Lower Class	0	0	0		Het Zand Noord-Oost	0.22
0	1	3	1	0	8521035	1	11/4/2013	0			3	3	13	0	0.2	1	0	0	0	0	Lower Class	0	1	0		Het Zand Noord-Oost	0.22
0	1	4	1	0	8531036	1	11/4/2013	1	11/8/2013	1	3	3	13	0	0.2	1	0	0	0	0	Lower Class	0	0	0	4	Het Zand Noord-Oost	0.22
1	0	2	1	1	U49854031862		11/11/2013	1	11/13/2013	1	3.4	3	24	1	0.21		0	0	1	0	Upper Class	0	0	0	2	Burgemeesterbuurt	0.35
1	0	1	1	1	UE2134134836		11/11/2013	1	11/14/2013	1	3.4	3	24	1	0.21		0	0	1	0	Upper Class	1	0	0	3	Burgemeesterbuurt	0.35
1	0	3	1	0	8532048	0	11/11/2013	1	11/16/2013	1	3.5	4	24	1	0.21		0	0	0	0	Upper Class	0	1	0	5	Burgemeesterbuurt	0.35
1	0	6					10/15/2014	1	18-Oct-14			0.3	24												3	Burgemeesterbuurt	0.35
1	0	6					10/15/2014	0				0.3	24													Burgemeesterbuurt	0.35
1	0	6					10/15/2014	1	17-Oct-14			0.4	24												2	Burgemeesterbuurt	0.35
1	0	2	1	1	M83561692522		12/13/2013	0			4.3	3	40	1	0.14		0	0	1	0	Upper Class	0	0	0		Friezenlaan	0.32
0	1	1	1	1	NA4236583177		11/26/2013	0			3.9	2	10	1	0.375	3	0	0	0	1	Lower Class	1	0	0		Abdij- en Torenbuurt	0.22
0	1	4	1	0	8531058	1	11/26/2013	0			3.9	2	10	1	0.375	3	0	0	0	0	Lower Class	0	0	0		Abdij- en Torenbuurt	0.22
0	1	2	1	1	U33480854339		11/26/2013	0			3.9	2	10	1	0.375	3	0	0	0	1	Lower Class	0	0	0		Abdij- en Torenbuurt	0.22
0	1	3	1	0	8531059	0	11/26/2013	1	11/30/2013	0	3.9	2	10	1	0.375	3	0	0	0	0	Lower Class	0	1	0	4	Abdij- en Torenbuurt	0.22
0	1	4	1	0	8531060	0	11/26/2013	1	12/7/2013	1	3.9	2	10	1	0.375	3	0	0	0	0	Lower Class	0	0	0	11	Abdij- en Torenbuurt	0.22
0	1	1	1	1	NA5238517744		11/26/2013	0			3.9	2	10	1	0.375	3	0	0	0	1	Lower Class	1	0	0		Abdij- en Torenbuurt	0.22
0	1	2	1	1	u83018609384		11/26/2013	0			3.9	2	10	1	0.375	3	0	0	0	1	Lower Class	0	0	0		Abdij- en Torenbuurt	0.22
0	1	4	1	0	8531062	1	11/26/2013	0			3.9	2	10	1	0.375	3	0	0	0	0	Lower Class	0	0	0		Abdij- en Torenbuurt	0.22
0	1	3	1	0	8531061	1	11/26/2013	0			3.9	2	10	1	0.375	3	0	0	0	0	Lower Class	0	1	0		Abdij- en Torenbuurt	0.22
0	1	6					10/15/2014	0				0.2	10													Abdij- en Torenbuurt	0.22
0	1	3	1	0	8853106	0	11/26/2013	1	11/30/2013	1	3.9	2	10	1	0.375	3	0	0	0	0	Lower Class	0	1	0	4	Abdij- en Torenbuurt	0.22
0	1	1	1	1	NA4037779513		11/26/2013	0			3.9	2	10	1	0.375	3	0	0	0	1	Lower Class	1	0	0		Abdij- en Torenbuurt	0.22
0	1	2	1	1	U29565030992		11/26/2013	0			3.9	2	10	1	0.375	3	0	0	0	1	Lower Class	0	0	0		Abdij- en Torenbuurt	0.22
0	1	2	1	1	U50256978764		11/28/2013	0			3.9	2	10	1	0.375	3	0	0	0	1	Lower Class	0	0	0		Abdij- en Torenbuurt	0.22
0	1	1	1	1	P14853298177		11/28/2013	1	11/30/2013	1	3.9	2	10	1	0.375	3	1	1	0	1	Lower Class	1	0	0	2	Abdij- en Torenbuurt	0.22
0	1	4	1	0	8531049	0	11/28/2013	1	12/2/2013	1	3.9	2	10	1	0.375	3	1	1	0	0	Lower Class	0	0	0	4	Abdij- en Torenbuurt	0.22
0	1	6					10/15/2014	1	21-0ct-14			0.2	10												6	Abdij- en Torenbuurt	0.22
0	1	1	1	1	na1636629625		11/28/2013	1	11/30/2013	0	3.9	2	10	1	0.375	3	0	0	0	1	Lower Class	1	0	0	2	Abdij- en Torenbuurt	0.22
0	1	4	1	0	8531064	1	11/28/2013	0			3.9	2	10	1	0.375	3	1	1	0	0	Lower Class	0	0	0		Abdij- en Torenbuurt	0.22
0	1	3	1	0	8531033	1	11/28/2013	1	12/14/2013	1	3.9	2	10	1	0.375	3	1	1	0	0	Lower Class	0	1	0	16	Abdij- en Torenbuurt	0.22
1	0	6					10/15/2014	0				0.1	39													Hoogvenne Oost	0.27
1	0	6					10/15/2014	1	17-Oct-14			0.1	39												2	Hoogvenne Oost	0.27
1	0	1	1	1	P06514297894		12/13/2013	1	12/14/2013	0	1.5	1	39	1	0.14		0	0	1	0	Upper Class	1	0	0	1	Hoogvenne Oost	0.27
1	0	6					10/15/2014	1	18-Oct-14			0.1	39												3	Hoogvenne Oost	0.27
1	0	3	1	0	8532039	1	12/13/2013	1	12/14/2013	0	1.5	1	39	1	0.14		0	0	0	0	Upper Class	0	1	0	1	Hoogvenne Oost	0.27
1	0	4	1	0	8532065	1	12/13/2013	1	12/20/2013	1	1.5	1	39	1	0.1		0	0	0	0	Upper Class	0	0	0	7	Hoogvenne Oost	0.27
0	1	6					10/15/2014	0				0.4	47													Jagersbuurt Oost	0.23
0	1	6					10/15/2014	1	11-Nov-14			0.4	47												27	Jagersbuurt Oost	0.23
0	1	6					10/15/2014	0				0.4	47													Jagersbuurt Oost	0.23
0	1	6					10/15/2014	1	17-Oct-14			0.4	47												2	Jagersbuurt Oost	0.23
0	1	6					10/15/2014	1	23-Oct-14			0.4	47												8	Jagersbuurt Oost	0.23
1	0	4	1	0	8532029	0	11/19/2013	1	11/22/2013	1	5.1	1	30	1	0.14		0	0	0	0	Upper Class	0	0	0	3	De Blaak Zuid-Oost	0.28
1	0	3	1	0	8532028	0	11/19/2013	1	11/21/2013	0	5.1	1	30	1	0.14		0	0	0	0	Upper Class	0	1	0	2	De Blaak Zuid-Oost	0.28
1	0	1	1	1	NA5339346904		11/19/2013	1	11/21/2013	1	5.1	1	30	1	0.14		0	0	1	0	Upper Class	1	0	0	2	De Blaak Zuid-Oost	0.28
1	0	3	1	0	8532039	1	11/13/2013	1	11/16/2013	1	5.7	1	26	1	0.36		0	0	0	0	Upper Class	0	1	0	3	De Blaak Zuid-Oost	0.28
1	0	1	1	1	P14853298177		11/13/2013	1	11/14/2013	1	5.7	1	26	1	0.36		1	0	1	0	Upper Class	1	0	0	1	De Blaak Zuid-Oost	0.28
1	0	4	1	0	8532040	1	11/13/2013	0			5.7	1	26	1	0.36		1	0	0	0	Upper Class	0	0	0		De Blaak Zuid-Oost	0.28
1	0	2	1	1	U66346861964		11/13/2013	0			5.7	1	26	1	0.36		0	0	1	0	Upper Class	0	0	0		De Blaak Zuid-Oost	0.28
1	0	4	1	0	8532031	1	11/19/2013	1	11/21/2013	1	3.9	3	31	1	0.33		0	0	0	0	Upper Class	0	0	0	2	Friezenlaan	0.32
1	0	6					10/15/2014	0				0.3	31													Friezenlaan	0.32
1	0	3	1	0	8532051	0	11/19/2013	1	11/25/2013	1	3.9	3	31	1	0.33		0	0	0	0	Upper Class	0	1	0	6	Friezenlaan	0.32
1	0	2	1	1	S28044538081		11/19/2013	1	12/3/2013	1	3.9	3	31	1	0.33		0	0	1	0	Upper Class	0	0	0	14	Friezenlaan	0.32
1	0	6					10/15/2014	1	17-Oct-14			0.3	31												2	Friezenlaan	0.32
1	0	6					10/15/2014	1	17-Oct-14			0.3	31												2	Friezenlaan	0.32
1	0	3	1	0	8532022	1	11/19/2013	1	11/22/2013	1	3.9	3	31	1	0.33		0	0	0	0	Upper Class	0	1	0	3	Friezenlaan	0.32
1	0	2	1	1	U34925377352		11/19/2013	1	11/21/2013	0	3.9	3	31	1	0.33		0	0	1	0	Upper Class	0	0	0	2	Friezenlaan	0.32
1	0	1	1	1	NA5043758266		11/19/2013	1	11/21/2013	1	3.9	3	31	1	0.33		0	0	1	0	Upper Class	1	0	0	2	Friezenlaan	0.32
1	0	4	1	0	8532032	0	11/19/2013	1	11/20/2013	0	3.9	3	31	1	0.33		0	0	0	0	Upper Class	0	0	0	1	Friezenlaan	0.32
1	0	6					10/17/2014	1	24-Oct-14			0.2	48												7	De Blaak Noord-West	0.36
0	1	4	1	0	8531032	0	11/28/2013	0			3.1	3	11	1	0.375	3	1	1	0	0	Lower Class	0	0	0		Jagersbuurt Oost	0.23
0	1	2	1	1	U53840127677		11/28/2013	0			3.1	3	11	1	0.375	3	0	0	0	1	Lower Class	0	0	0		Jagersbuurt Oost	0.23
0	1	3	1	0	8531056	0	11/28/2013	1	12/1/2013	0	3.1	3	11	1	0.375	3	1	1	0	0	Lower Class	0	1	0	3	Jagersbuurt Oost	0.23
0	1	1	1	1	P15141894121		11/28/2013	0			3.1	3	11	1	0.375	3	0	0	0	1	Lower Class	1	0	0		Jagersbuurt Oost	0.23
0	1	2	1	1	X18110437868		11/28/2013	0			3.1	3	11	1	0.375	3	1	1	0	1	Lower Class	0	0	0		Jagersbuurt Oost	0.23
0	1	3	1	0	8531065	1	11/28/2013	0			3.1	3	11	1	0.375	3	1	1	0	0	Lower Class	0	1	0		Jagersbuurt Oost	0.23
0	1	4	1	0	8531066	1	11/28/2013	1	12/6/2013	0	3.1	3	11	1	0.125	1	0	0	0	0	Lower Class	0	0	0	8	Jagersbuurt Oost	0.23
1	0	4	1	0	8532049	0	11/11/2013	1	11/15/2013	1	2.7	1	25	1	0.01		0	0	0	0	Upper Class	0	0	0	4	Bomenbuurt West	0.3
1	0	2	1	1	X20268813602		11/22/2013	0			6.7	2	32	1	0.71		1	0	1	0	Upper Class	0	0	0		Witbrand Oost	0.23
1	0	3	1	0	8532046	1	11/22/2013	1	11/28/2013	0	6.7	2	32	1	0.71		1	0	0	0	Upper Class	0	1	0	6	Witbrand Oost	0.23
1	0	6					10/15/2014	1	17-Oct-14			0.2	32												2	Witbrand Oost	0.23
1	0	1	1	1	VA2447755211		11/22/2013	1	11/27/2013	1	6.7	2	32	1	0.71		1	0	1	0	Upper Class	1	0	0	5	Witbrand Oost	0.23
1	0	1	1	1	P14853298177		11/22/2013	1	11/23/2013	1	6.7	1	32	1	0.71		1	0	1	0	Upper Class	1	0	0	1	Witbrand Oost	0.23
1	0	4	1	0	8532047	1	11/22/2013	0			6.7	2	32	1	0.71		1	0	0	0	Upper Class	0	0	0		Witbrand Oost	0.23
1	0	1	1	1	UE2134134836		11/22/2013	1	12/1/2013	0	6.7	2	32	1	0.71		1	0	1	0	Upper Class	1	0	0	9	Witbrand Oost	0.23
1	0	4	1	0	8532021	0	11/22/2013	1	11/25/2013	0	6.7	2	32	1	0.71		1	0	0	0	Upper Class	0	0	0	3	Witbrand Oost	0.23
1	0	2	1	1	U49854031862		11/22/2013	1	11/24/2013	0	6.7	1	32	1	0.71		1	0	1	0	Upper Class	0	0	0	2	Witbrand Oost	0.23
1	0	3	1	0	8532044	0	11/22/2013	1	12/12/2013	0	6.7	1	32	1	0.71		1	0	0	0	Upper Class	0	1	0	20	Witbrand Oost	0.23
1	0	6					10/15/2014	1	21-Oct-14			0.1	32												6	Witbrand Oost	0.23
1	0	2	1	1	P19453586374		11/22/2013	1	11/29/2013	1	6.7	1	32	1	0.71		0	0	1	0	Upper Class	0	0	0	7	Witbrand Oost	0.23
1	0	4	1	0	8532019	1	11/22/2013	1	12/2/2013	1	6.7	1	32	1	0.71		1	0	0	0	Upper Class	0	0	0	10	Witbrand Oost	0.23
1	0	3	1	0	8532039	1	11/22/2013	1	11/27/2013	1	6.7	1	32	1	0.71		0	0	0	0	Upper Class	0	1	0	5	Witbrand Oost	0.23
