# Supplementary material for: Higher socioeconomic status does not predict decreased prosocial behavior in a field experiment
Source: Nat Commun. 2021 Jul 12;12:4266. doi: 10.1038/s41467-021-24519-5 (PMC8275767; doi:10.1038/s41467-021-24519-5)
Supplement: Supplementary file 5 — Supplementary Data 2 [file 41467_2021_24519_MOESM5_ESM.xlsx]

## Sheet: Sheet1
subject	date	gender	estimatedage	q1	q2	q3	q4	q5a	q5b	q5c	q5d	q5e	q5f	q5g	q5h	q6	q7	q8
1	4-apr-14	1	47	5.5	10	3	1	0	1	0	1	0	0	0	0	c	1	2
2	4-apr-14	1	28	<5	<10	7	1	1	0	1	1	0	0	0	0		1	1
3	4-apr-14	1	40	3	2	7	1	1	0	1	0	0	0	0	0		1	2
4	4-apr-14	1	40	<5	<10	7	1	1	0	0	1	0	0	0	0		1	1
5	4-apr-14	1	45	<5	<10	7	1	1	1	0	0	0	0	0	0		1	3
6	4-apr-14	1	26	<1	10	7	1	1	0	0	0	0	0	0	0		1	2
7	4-apr-14	0	27	<5	2	7	1	1	1	0	1	0	0	0	0		1	5
8	4-apr-14	0	30	<5	2	7	1	1	0	0	1	0	0	0	burn		1	1
9	4-apr-14	0	25	<5	1	7	1	1	0	0	1	0	0	0	social media		1	3
10	4-apr-14	0	30	<5	2	3	1	1	0	0	1	0	0	0	0		1	4
11	4-apr-14	0	38	<10	5	7	1	1	1	0	1	0	0	0	0		1	1
12	4-apr-14	0	33	3	6	7	1	1	0	0	0	0	0	0	0		1	3
13	4-apr-14	0	27	<5	1.5	7	1	1	1	0	1	0	0	0	0		0
14	11-apr-14	1	50	<1	5.5	7	1	1	0	0	1	0	0	0	0		1	4.5
15	11-apr-14	1	70	<1	<1	7	1	1	0	0	0	0	0	0	0		1	5
16	11-apr-14	1	35	10	1	7	1	1	0	0	0	0	0	0	0		1	5
17	11-apr-14	1	55	<1	15	7	1	1	0	0	1	0	0	0	0		1	2
18	11-apr-14	1	34	2	2	7	1	1	1	0	0	0	0	0	social media		1	2
19	11-apr-14	1	50	<1	<1	7	1	1	1	0	0	0	0	0	internet		1	1.5
20	11-apr-14	1	26	1	3	3	1	0	1	0	0	0	0	0	municipality center	d	0
21	11-apr-14	0	28	2	10	7	1	1	0	0	1	0	0	0	social media		1	5
22	11-apr-14	0	50	<1	2.5	7	1	1	0	0	1	0	0	0	0		1	3
23	11-apr-14	0	27	<1	1	2	1	1	0	0	1	0	0	0	0		1	10
24	11-apr-14	0	60	<1	3	6	1	1	0	0	1	0	0	0	0		1	1
25	11-apr-14	0	23	<1	2	7	1	1	0	0	1	0	0	0	social media		0
26	11-apr-14	0	28	<5	5	1	1	1	0	0	0	0	0	0	0		1	1
27	16-apr-14	1	28	<1	5	0.5	1	1	1	0	1	0	0	0	0		1	2
28	16-apr-14	1	57	<1	0.5	7	1	1	0	0	1	0	0	0	0		1	2.5
29	16-apr-14	1	40	<1	4.5	7	1	1	0	0	1	0	0	0	0		1	1
30	16-apr-14	1	60	<1	1	7	1	0	0	0	1	0	0	0	0	d	1	5
31	16-apr-14	0	26	1	3	7	1	1	0	1	1	0	0	0	discard		1	3
32	16-apr-14	0	45	1	3.5	5	1	1	0	0	0	0	0	0	google		1	3.5
33	16-apr-14	0	55	<1	2.5	7	1	1	0	0	0	0	0	0	landlord		1	2
34	16-apr-14	0	57	<1	<1	7	1	1	0	1	1	0	0	0			1	2
35	16-apr-14	0	50	<1	<1	7	1	1	0	0	1	0	0	0			1	3
36	16-mei-14	1	40	>10	15	7	1	1	0	0	0	0	0	0	discard		1	1.5
37	16-mei-14	1	26	<1	5	3.5	1	0	1	0	1	0	0	0	google	a	0
38	16-mei-14	1	24	<1	5	2	1	1	1	0	0	0	0	0			1	5
39	16-mei-14	1	42	1	1.5	7	1	0	0	0	1	0	0	0			1	1
40	16-mei-14	1	27	<1	20	3	1	1	0	0	1	0	0	0			1	5
41	16-mei-14	0	54	<1	3.5	7	1	1	0	0	1	0	0	0	call		1	5
42	16-mei-14	0	60	<1	3	7	1	1	0	1	1	0	0	0			1	5
43	16-mei-14	0	70	<1	3	7	1	1	0	0	1	0	0	0			1	5
44	16-mei-14	0	46	<1	7.5	7	1	1	0	1	0	0	0	0	discard		1	4
45	16-mei-14	0	50	<1	3	7	1	1	0	0	1	0	0	0			1	8
