# Supplementary material for: Higher socioeconomic status does not predict decreased prosocial behavior in a field experiment
Source: Nat Commun. 2021 Jul 12;12:4266. doi: 10.1038/s41467-021-24519-5 (PMC8275767; doi:10.1038/s41467-021-24519-5)
Supplement: Supplementary file 6 — Supplementary Data 3 [file 41467_2021_24519_MOESM6_ESM.xlsx]

## Sheet: Sheet1
age	male	dutch	government	police	post	press	income
20	1	1	2	2	2	3	4
19	0	1	2	2	4	2	8
21	0	1	2	2	2	3	7
19	0	1	2	2	3	2	7
21	1	1	2	1	1	4	7
20	0	1	2	2	2	2	7
20	0	1	2	2	2	2	7
19	1	0	1	1	2	3	7
20	1	1	2	2	2	2	8
21	1	1	3	2	1	3	6
20	1	1	2	2	1	2	7
20	1	1	2	1	1	3	7
20	0	1	2	2	1	3	7
20	0	1	3	2	2	3
19	0	1	2	1	3	3	8
19	0	1	2	1	2	1	7
20	0	1	2	2	1	3	7
19	1	1	2	2	2	3	8
20	1	1	2	2	2	4	7
22	1	1	1	2	2	1	8
22	1	1	2	2	2	3	8
19	0	1	2	2	3	3	7
19	1	1	2	2	2	3	6
20	0	1	2	2	2	2	9
20	0	1	1	3	2	1	8
19	0	1	1	2	3	1	9
22	1	1	2	2	2	3	6
20	1	1	3	2	1	2	7
20	0	1	3	2	1	3	7
20	0	1	3	2	2	2.5	7
20	0	1	2	2	2	2	7
20	0	1	2	3	2	2	9
20	0	1	2	2	2	3	9
19	0	1	1	1	2	4	8
20	1	1	2	2	3	3	4
20	1	1	3	2	3	3	7
20	1	1	3	2	1	4	8
23	1	1	2	2	2	3	8
20	1	1	2	3	2	3	1
19	1	1	2	2	1	3	6
17	1	1	2	2	1	2	6
19	1	1	2	1	1	3	7
20	1	1	2	2	1	3	8
20	1	1	3	3	2	3	9
21	1	1	2	2	2	2	7
21	1	1	3	3	1	4	4
20	1	1	2	2	2	3	8
21	0	1	3	3	1	2	6
20	1	1	2	2	2	2	8
20	1	1	2	2	3	2	8
19	1	1	2	3	2	2	8
20	0	1	2	2	1	2	8
19	1	1	3	3	1	2	8
19	1	1	2	2	1	3	7
21	1	1	2	1	1	3	7
22	1	1	2	2	3	2	7
20	0	1	2	2	2	3	7
20	1	1	3	2	2	4	8
19	1	1	2	2	1	3	7
20	1	1	3	2	2	4	8
19	1	1	2	3	2	3	10
21	1	1	3	3	2	4	7
21	1	1	3	2	2	4	5
20	0	1	2	1	2	4	7
21	1	1	2	2	3	4	4
19	0	1	2	2	1	3	4
21	1	1	3	3	2	4	9
20	1	0	2	3	1	2	9
19	0	0	3	3	1	4	9
20	1	1	2	2	1	3	8
20	1	1	2	2	3	3	8
20	1	1	2	2	2	2	7
20	1	1	2	2	2	3	6
19	1	1	2	1	2	3	8
20	1	1	1	3	4	4	8
19	1	1	2	2	2	3	8
19	1	1	2	2	2	3	7
20	1	1	2	2	1	3	7
20	1	1	3	2	2	3	8
22	1	1	2	2	3	1	8
20	1	1	2	3	2	3	7
20	1	1	2	2	3	2	10
21	1	1	3	3	1	3	9
20	1	1	3	2	1	2	8
20	1	1	3	2	2	2	4
19	1	1	2	3	1	2	6
20	0	1	2	2	2	2	10
19	1	1	2	1	2	3	7
21	0	1	3	2	3	2	9
19	1	1	3	1	3	2	8
20	1	1	2	1	3	2	7
20	1	1	2	2	2	3	8
19	1	1	2	1	1	2	8
20	1	1	3	3	3	3	8
19	1	1	2	4	3	3	4
20	1	1	2	2	1	3	7
19	0	1	3	2	2	3	6
20	1	0	3	2	2	2	7
18	1	1	3	2	2	2	7
19	1	1	2	2	3	3	7
20	1	1	2	2	3	3	8
22	0	2	2	2	2	3	8
21	0	1	2	2	2	3	6
20	0	1	3	1	2	2	3
20	1	1	2	1	2	2	6
19	1	1	2	1	2	3	7
20	1	1	2	2	2	2	8
19	0	1	3	3	3	3	7
19	0	1	3	3	2	2	3
20	1	1	2	1	2	2	10
21	1	1	3	2	2	1	7
19	1	1	2	1	2	3	4
20	0	1	2	1	2	3	6
20	0	1	2	2	1	1	8
20	0	1	2	2	2	1	8
21	1	1	3	3	2	3	2
20	0	1	2	2	2	3	5
20	1	1	2	3	3	2	6
19	1	1	2	3	2	4	6
20	1	1	2	2	3	3	5
20	1	1	2	2	2	3	6
21	0	1	2	2	3	2	7
22	1	1	2	2	3	1	7
20	1	1	2	2	2	3	6
19	1	1	1	1	1	2	6
20	0	1	2	2	1	3	4
25	1	1	2	2	1	2	6
21	1	1	2	2	2	2	8
22	0	0	2	2	2	2	6
22	0	1	1	1	1	2	9
20	1	1	2	3	2	3	6
20	1	1	2	1	1	3	9
19	0	1	2	2	1	3	5
19	1	1	1	1	2	2	4
21	1	1	3	3	2	4	6
21	1	1	2	3	2	4	3
21	1	1	2	2	3	4	3
19	1	1	2	2	4	3	8
20	0	1	3	2	3	4	7
19	1	1	2	2	3	3	8
