# Supplementary material for: Higher socioeconomic status does not predict decreased prosocial behavior in a field experiment
Source: Nat Commun. 2021 Jul 12;12:4266. doi: 10.1038/s41467-021-24519-5 (PMC8275767; doi:10.1038/s41467-021-24519-5)
Supplement: Supplementary file 7 — Supplementary Code 1 [file 41467_2021_24519_MOESM7_ESM.zip]

Archive with 1 entries (1 files):
- 229381_3_data_set_4859798_qfd0gj.txt
