# Supplementary material for: Higher socioeconomic status does not predict decreased prosocial behavior in a field experiment
Source: Nat Commun. 2021 Jul 12;12:4266. doi: 10.1038/s41467-021-24519-5 (PMC8275767; doi:10.1038/s41467-021-24519-5)
Supplement: Supplementary file 7 — Supplementary Code 1 [file 41467_2021_24519_MOESM7_ESM.zip › 229381_3_data_set_4859798_qfd0gj.txt]

use Supplementary Data 1

set more off

***** Legenda of the treatment codes used:

* Treatment 1 = Euro 5
* Treatment 2 = Euro 20
* Treatment 3 = BTC 5
* Treatment 4 = BTC 20
* Treatment 5 = Poor Joost (BTC 20)
* Treatment 6 = Private Incentive (Euro 20)

* "Fig. 2 shows the percentage of envelopes returned in each treatment."


***** Create Figure 2 with standard errors: graph with cash treatments pooled

quietly{

preserve

drop if treatment > 4

generate treatmentdifferentorder = 0

replace treatmentdifferentorder = 1 if treatment == 3 | treatment == 4

replace treatmentdifferentorder = 2 if treatment == 1 | treatment == 2


collapse (mean) meanreturn = return (sd) sdreturn = return (count) n = return, by (poor treatmentdifferentorder)

generate hireturn = meanreturn + invttail(n-1,0.025)*(sdreturn / sqrt(n))

generate lowreturn = meanreturn - invttail(n-1,0.025)*(sdreturn / sqrt(n))


generate treatpoor = treatmentdifferentorder if poor == 0

replace treatpoor = poor  if treatmentdifferentorder == 1

replace treatpoor = poor + 3 if treatmentdifferentorder == 2

sort treatpoor

list treatpoor treatmentdifferentorder poor

}

*twoway (bar meanreturn treatpoor if poor == 0)(bar meanreturn treatpoor if poor == 1)(rcap hireturn lowreturn treatpoor) , legend(row(1) order(1 "Rich" 2 "Poor" ) ) xlabel(  0.5 "BTC" 3.5 "Cash", noticks)        xtitle("") ytitle("Return rate") 

restore

* "Across treatments, the rich are more than twice as likely to return a misdelivered envelope than the poor (81%vs. 38%; N = 360, p < 0:01, two-tailed, Fisher-exact)."

tab return rich if treatment < 5, ch e


* "In the Cash treatment, they return 76.7% of the envelopes, whereas the poor return only 27.8% (N = 180, p < 0:01, two-tailed, Fisher-exact)."

tab return rich if treatment == 1 | treatment == 2, ch e

* "A similar pattern, however, is observed in the BTC where the rich return 85.6% of the envelopes and the poor 47.8% (N = 180, p < 0:01, two-tailed, Fisher-exact)."

tab return rich if treatment == 3 | treatment == 4, ch e

* "Fig. 2 also reveals that the poor are substantially less likely to return envelopes containing cash than BTCs (47.8% vs. 27.8%; N = 180, p < 0:01, two-tailed, Fisher-exact) relative to the rich (85.6% vs. 76.7%; N = 180, p = 0:18, two-tailed, Fisher-exact)."

tab return money if poor == 1 & treatment < 5, ch e

tab return money if poor == 0 & treatment < 5, ch e


quietly{

***** Generating the dummies in which week the envelope has been delivered to the subject's house

generate week = 0

replace week = 1 if delivered == "10/7/2013"

replace week = 1 if delivered == "11/1/2013"

replace week = 1 if delivered == "11/4/2013"

replace week = 1 if delivered == "11/6/2013"


replace week = 2 if delivered == "10/9/2013"

replace week = 2 if delivered == "10/14/2013"

replace week = 2 if delivered == "11/11/2013"

replace week = 2 if delivered == "11/13/2013"

replace week = 2 if delivered == "12/13/2013"


replace week = 3 if delivered == "10/15/2014"

replace week = 3 if delivered == "10/17/2014"

replace week = 3 if delivered == "10/16/2013"

replace week = 3 if delivered == "11/19/2013"

}

***** Table 1: the determinants of returning envelopes

quietly{

generate money_rich = rich*money

generate week_rich = week*rich


eststo i: quietly reg return rich if treatment < 5,  cluster(street)

eststo ii: quietly reg return rich money money_rich if treatment < 5,  cluster(street)

eststo iii: quietly reg return rich money money_rich week week_rich distjoost distmailbox if treatment < 5,  cluster(street)

eststo vi: quietly reg return rich money money_rich week week_rich distjoost distmailbox gini if treatment < 5,  cluster(street)

}

** "Models (I)-(III) present our main findings. Model (I) shows that, across treatments, the likelihood of the rich returning an envelope is 113% (=100 x 0.43/0.38) of that of the poor. As can be seen in models (II) and (III), the poor are 20 percentage points less likely to return envelopes containing cash than BTCs. The interaction term Cash x Rich shows that the rich are 11 percentage points more likely to return cash envelopes than the poor (relative to BTC envelopes)."

** Model (VI), extends model (III) by adding a control for income inequality at the neighborhood level. As can be seen, adding this control leaves our estimates largely unchanged.

** Note, we are not allowed to show the data of models IV, V and VII, since they rely on data obtained from CBS Netherlands.


esttab, b(2) se  label nodepvar nonumber pr2 r2(4) star(* 0.10 ** 0.05 *** 0.01)

eststo clear

clear

***** ANCILLARY TESTS

***** Ancillary tests: "On average, respondents report checking their mailboxes six times per week, ... "

use Supplementary Data 2

sum q3

***** Ancillary tests: "... and 75.5% of them report checking it daily." 

generate daily = 0

replace daily = 1 if q3 == 7

sum daily

***** Ancillary tests: "Further, 89% of them were aware they could return misdelivered post mail simply by using the mail company's public mailboxes on the street."

sum q5a

clear

***** Ancillary tests: "If, for robustness, we assume that only 89% of the poor in our sample know how to return a misdelivered envelope, whereas 100% of the rich do, the difference in return rates between them remains highlystatistically significant in all treatments (N = 340 or 170, p < 0:01, two-tailed, Fisher-exact)." 


***** Ancillary tests: "To test this explanation, we collected data for an additional treatment, in which we misdelivered envelopes with BTCs to poor households, but altered the message on the postcard to reduce the perceived social distance:"

use Supplementary File 1
     
sum return if treatment == 5

quietly{

preserve

drop if rich == 1

keep if treatment == 3 | treatment == 4 | treatment == 5

generate poorjoost = 0

replace poorjoost = 1 if treatment == 5

}

tab return poorjoost , ch e

restore


***** Ancillary tests: "After adjusting our estimates using population weights, we find a positive correlation between wealth and trust in the government ($p<0.10$, two-tailed, Ordered Probit)"

use Supplementary File 3

quietly{

g prob = 0.15182
replace prob = 0.06516 if income == 2
replace prob = 0.19881 if income == 3
replace prob = 0.55213 if income == 4
replace prob = 0.24353 if income == 5
replace prob = 1.60684 if income == 6
replace prob = 4.37305 if income == 7
replace prob = 6.1047 if income == 8
replace prob = 3.85641 if income == 9
replace prob = 0.90937 if income == 10

}

oprobit gov income if dutch==1 [pweight=1/prob]

***  ... the police (p < 0:05, two-tailed, Ordered Probit),..." 

oprobit police income if dutch==1 [pweight=1/prob]

*** ... and the press (p < 0:05, two-tailed, Ordered Probit),..."

oprobit press income if dutch==1 [pweight=1/prob]

*** "However, we do not find a relationship between wealth and trust in the postal service (p=0.54, two-tailed, Ordered Probit)."

oprobit post income if dutch==1 [pweight=1/prob]

clear

***** Ancillary tests: "To that end, we collected data for a treatment in which we provided monetary incentives to post a letter. ... Poor and rich households posted 60% and 69% of the envelopes, respectively (N = 90, p = 0:51, two-tailed, Fisher-exact)."

use Supplementary File 1

sum return if treatment == 6 & rich == 0

sum return if treatment == 6 & rich == 1

tab return rich if treatment == 6, ch e

clear


***** Ancillary tests: The 28.89 percentage point difference-in-difference is substantial and statistically significant (N = 90, p < 0:01, two-tailed, linear probability model), 

reg return rich PI richPI if noncash == 1 | PI == 1


clear


***** Supplementary Informaition


*** Supplementary Note 1: Details on the selection of poor and rich households

** Selecting poor households

* "Households sharing entrances returned 38.4% of misdelivered envelopes while household not sharing entrances in our sample returned 47.0% (N=225, p = 0:81, two-tailed, Fisher-exact)."

use Supplementary File 1

sum return if entrance == 3 & poor == 1 & treatment < 6

sum return if entrance == 1 & poor == 1 & treatment < 6

tab return entrance if poor == 1 & treatment < 6, e

** Selecting rich households

* "Differences in return rates between houses with a neighbor (76.3%), or without neighbour (85.0%) are insignificant (Fisher exact test, p = 0:18)."

tab return neighbour if rich == 1 & treatment < 5, e


*** Supplementary Note 2: Household-level data and randomization check

* "All p-values are 0.23 or greater." 

by poor, sort : tabstat  distjoost distmailbox density, statistics( mean )  by(treatment)

kwallis distjoost if treatment < 5 & poor == 0, by (treatment)

kwallis distjoost if treatment < 5 & poor == 1, by (treatment)

kwallis distmailbox if treatment < 5 & poor == 0, by (treatment)

kwallis distmailbox if treatment < 5 & poor == 1, by (treatment)

kwallis density if treatment < 5 & poor == 0, by (treatment)

kwallis density if treatment < 5 & poor == 1, by (treatment)


*** Supplementary Note 3: On the envelopes and their content

***** Create Figure 1: Percentage of envelopes returned (with standard errors)

quietly{

preserve

drop if treatment > 4

generate treatmentdifferentorder = 0

replace treatmentdifferentorder = 1 if treatment == 3

replace treatmentdifferentorder = 2 if treatment == 4

replace treatmentdifferentorder = 3 if treatment == 1

replace treatmentdifferentorder = 4 if treatment == 2 

collapse (mean) meanreturn = return (sd) sdreturn = return (count) n = return, by (poor treatmentdifferentorder)

generate hireturn = meanreturn + invttail(n-1,0.025)*(sdreturn / sqrt(n))

generate lowreturn = meanreturn - invttail(n-1,0.025)*(sdreturn / sqrt(n))


generate treatpoor = treatmentdifferentorder if poor == 0

replace treatpoor = poor  if treatmentdifferentorder == 1

replace treatpoor = poor + 3 if treatmentdifferentorder == 2

replace treatpoor = poor + 6 if treatmentdifferentorder == 3

replace treatpoor = poor + 9 if treatmentdifferentorder == 4

sort treatpoor

list treatpoor treatmentdifferentorder poor

}

*twoway (bar meanreturn treatpoor if poor == 0)(bar meanreturn treatpoor if poor == 1)(rcap hireturn lowreturn treatpoor) , legend(row(1) order(1 "Rich" 2 "Poor" ) ) xlabel(  0.5 "BTC5" 3.5 "BTC20" 6.5 "E5" 9.5 "E20", noticks)        xtitle("") ytitle("Return rate") 

restore

quietly{

generate five = 0

replace five = 1 if treatment == 1 | treatment == 3

generate twenty = 0

replace twenty = 1 if treatment == 2 | treatment == 4

}

* "For the rich, the return rate decreases insignificantly from 87% in BTC5 to 84% in BTC20 (N = 90, p = 1:00, two-tailed, Fisher-exact)."

tab return five if rich == 1 & (treatment ==3 | treatment == 4), ch e

* "For the poor, the return rate decreases from  51% in BTC5 to 44% in BTC20, but the difference is again insignificant (N = 90, p = 0:67, two-tailed, Fisher-exact)."

tab return five if poor == 1 & (treatment ==3 | treatment == 4), ch e

* The difference in return rates between E5 and E20 is insignificant both for the rich (82% vs. 71%; N = 90, p = 0:32, two-tailed, Fisher-exact) and the poor (33% vs. 22%; N = 90, p = 0:35, two-tailed, Fisher-exact)."

tab return five if rich == 1 & (treatment ==1 | treatment == 2), ch e

tab return five if poor == 1 & (treatment ==1 | treatment == 2), ch e
